# Supplementary material for: Central role for RNase YbeY in Hfq-dependent and Hfq-independent small-RNA regulation in bacteria
Source: BMC Genomics. 2014 Feb 11;15:121. doi: 10.1186/1471-2164-15-121 (PMC3933206; doi:10.1186/1471-2164-15-121)
Supplement: Additional file 1: Table S1 — Differentially expressed genes and their ΔZ scores in four combinations as summarized in Table 1. [file 1471-2164-15-121-S1.xlsx]

## Sheet: Sheet1
Supplementary Table 1. Differentially expressed genes and their ΔZ scores in four combinations as summarized in Table 1
ybeY Untreated vs. MC4100 Untreated			ybeY HU vs. MC4100 HU			ybeY HU vs. ybeY Untreated			MC4100 HU vs. MC4100 Untreated
Gene	Delta Z Score		Gene	Delta Z Score		Gene	Delta Z Score		Gene	Delta Z Score
yeeR	5.67584		yeeR	4.97861		tdcG	6.08327		uxaA	7.49602
ydhV	4.73608		ygbI	3.64708		tdcF	5.71656		exuT	7.25795
ynfE	4.60865		setB	3.49273		yqjI	5.20717		uxaB	5.66501
ydhW	4.54289		phr	3.455		soxS	5.20572		uxaC	5.49909
ynfF	4.07032		rtn	3.35884		tdcE	4.77859		uxuB	5.15989
ynfG	4.05462		hemF	3.18273		nrdB	4.6523		soxS	5.13546
yoaA	3.85537		rnlA	3.14136		yhhQ	4.44925		rpiB	5.04808
ugd	3.76225		yhhQ	2.94476		yqjH	4.22521		ptsA	4.9084
ydhU	3.75058		yfiC	2.93844		yfaE	4.03054		uxuA	4.8117
ynjE	3.656		ivbL	2.93558		nrdG	4.02295		hypE	4.65125
yoaE	3.48615		gudX	2.90651		ybhU	3.69144		nrdG	4.50118
recQ	3.3572		metY	2.82864		nrdA	3.65088		yadI	4.43582
ydjY	3.35347		gudP	2.78993		nrdD	3.55761		nrdI	4.35773
flu	3.33854		garK	2.78245		nrdH	3.36728		fucP	4.32602
pabB	3.33372		yfiH	2.76777		metY	3.32152		dinG	4.30741
ynjA	3.29203		gcvA	2.72115		ypfG	3.31614		nrdF	4.21598
chpB	3.23882		ybaL	2.70669		serU	3.29369		ybaN	4.21203
ydjX	3.23041		amiC	2.65753		nrdI	3.22941		nrdB	4.18988
ynfH	3.10545		yggC	2.62496		yeiI	3.18495		malX	4.17725
ybiP	3.08644		ygdE	2.5857		sulA	3.16261		selB	4.15249
ydhX	3.07563		yedA	2.5183		gspK	3.15339		yqgA	4.09388
rluB	3.05576		yfdZ	2.51435		yfiE	3.10874		nrdE	3.98609
ydhY	2.99142		rygC	2.49702		recX	3.08788		nrdH	3.97858
cspF	2.91731		nanA	2.48388		ygdE	3.07601		ybiY	3.96677
yebT	2.91593		yfeA	2.4696		rmuC	3.00202		fhlA	3.85421
fumB	2.90409		cdaR	2.4252		entS	2.99469		ampE	3.80996
ispE	2.90001		ynjF	2.40494		recN	2.97972		exbB	3.74692
yedA	2.88437		yegT	2.39955		yggC	2.97696		ydhF	3.71726
ynjB	2.83622		yfhA	2.39133		tisB	2.94644		fsaB	3.70439
cho	2.7751		ryfB	2.3578		rbsR	2.90213		selA	3.67636
ydcM	2.74845		gudD	2.33646		yigP	2.90108		uidR	3.6285
yciQ	2.73346		nlpD	2.33534		fecD	2.87967		nrdD	3.62739
vsr	2.65388		yohO	2.33475		yraK	2.861		fucK	3.54339
yhfZ	2.63333		yegX	2.32575		uxuB	2.84033		tonB	3.54211
trkG	2.62709		oxyS	2.32354		dinD	2.83431		ygjR	3.53182
ybaL	2.59601		gspK	2.32044		recA	2.75596		fhuF	3.50112
ycbV	2.57893		ygcU	2.3097		nrdF	2.71455		dinD	3.50102
ynjD	2.56453		ascG	2.30886		exbB	2.70282		umuD	3.49822
ycbS	2.55782		yfjO	2.29541		oxyS	2.70042		yacL	3.46074
yicL	2.55752		phoQ	2.272		yfiF	2.66129		fucI	3.45899
ycjW	2.54597		dinF	2.26924		yadI	2.66078		yoaA	3.44239
ycgV	2.47259		yejM	2.26544		ycfJ	2.65608		yfaE	3.41647
mrdB	2.46535		yeeS	2.26164		yhaK	2.63716		gidB	3.41512
sppA	2.43936		yeaM	2.22015		yebF	2.63094		sulA	3.41042
ycjG	2.43298		yfjV	2.201		ypfH	2.62326		entA	3.40817
dcuB	2.41845		recQ	2.18708		yiiM	2.59528		umuC	3.38856
ampC	2.41345		yjfL	2.18563		exuT	2.58954		rbsR	3.38624
ttcC	2.38494		yafQ	2.16029		hcaB	2.55886		yigP	3.37535
yedE	2.34294		nudG	2.15038		exbD	2.55554		yeaI	3.34973
trmA	2.32626		torI	2.1444		ygbN	2.52168		yaaJ	3.32993
ydjZ	2.31999		yraJ	2.1289		yeiH	2.51364		pgaB	3.29088
nfrA	2.29601		serV	2.12183		nrdE	2.50078		fhuB	3.28599
torZ	2.28154		cyaR	2.1208		yqiB	2.46459		asnC	3.26496
ybaV	2.27375		yjcO	2.10152		lysR	2.44919		entD	3.26238
mrdA	2.25193		yfiE	2.07212		ppdC	2.44883		yhjK	3.21379
ydeE	2.25109		folM	2.05717		yfiC	2.43534		fepA	3.2022
apbE	2.23771		dld	2.05024		truA	2.43342		exbD	3.16127
priA	2.2356		ytfL	2.00458		tdcC	2.42918		hemB	3.1351
ydcP	2.23388		ydeA	1.99815		fucP	2.41714		ybdB	3.13168
yhfY	2.22822		chpB	1.99716		hcaT	2.40762		hepA	3.11211
rtn	2.22121		gmk	1.99638		rpiB	2.39974		entF	3.0989
ybjS	2.22015		ygcS	1.99337		fepG	2.39558		ybiA	3.09268
ydjO	2.21937		yraM	1.98964		polB	2.37326		yfeH	3.07518
emrD	2.21704		rluB	1.98939		fepA	2.36163		fecI	3.07444
ulaR	2.20986		arcA	1.97471		yebG	2.35865		yadE	3.06799
ynjC	2.19786		wcaB	1.97423		mltB	2.35308		mdaB	3.03219
ybdN	2.18958		rcnR	1.97206		ffs	2.34674		ydaG	3.01926
ydbA	2.1895		nagE	1.97192		fecI	2.34288		yjjW	2.97256
ycbF	2.17841		yebS	1.95558		fhuF	2.30222		rmuC	2.97175
ycaK	2.17659		tyrU	1.94212		umuC	2.28412		yqjI	2.96506
yfeK	2.17043		yfhG	1.9405		hcaF	2.27697		uvrB	2.96434
recT	2.15196		yraK	1.93902		bfd	2.27295		ybiB	2.95379
rsmF	2.14442		hcaF	1.93791		uxuA	2.26446		yieE	2.94975
ygiS	2.1426		dinJ	1.93176		ygcQ	2.23911		nrdA	2.93011
yecF	2.13309		rluD	1.93074		pflD	2.23423		fepC	2.92384
rluC	2.13068		yfiR	1.90838		ygcU	2.18268		rdgC	2.89047
feaB	2.12621		ydcM	1.90716		dinG	2.17853		rpiR	2.84309
ybjE	2.12419		trmA	1.90523		yraJ	2.17535		zraS	2.82702
dmsD	2.12406		asmA	1.90462		cysE	2.16817		cyaY	2.82393
mdtH	2.1216		mdlB	1.89308		ygbJ	2.16791		yqjH	2.80508
xthA	2.11999		coaE	1.88699		dinI	2.16689		pgaC	2.80153
ccmG	2.11596		ypeA	1.88573		rpiR	2.16675		gntP	2.79612
yliE	2.1147		idnT	1.88178		ypeC	2.16631		agaW	2.79512
yeaM	2.1055		ppdC	1.87875		rplO	2.16381		yieF	2.78932
ykfA	2.0993		mltD	1.87663		wcaB	2.15423		dkgB	2.77764
purB	2.09544		feaB	1.87447		fucI	2.15151		melR	2.77635
infC	2.09354		mgrB	1.87347		dnaT	2.14416		hofC	2.77615
mnmA	2.09265		cobS	1.86822		ytfL	2.13937		dnaN	2.7739
yedF	2.08518		ryhA	1.86686		yojI	2.1317		purB	2.76904
ynfA	2.07279		yeaP	1.86349		yidK	2.12915		entB	2.74996
ccmH	2.07037		ryfA	1.86045		yihN	2.11865		yqhD	2.74584
yeaZ	2.06851		hokE	1.85927		rffA	2.11754		ycfJ	2.74197
yagX	2.06838		yfcO	1.84968		fhlA	2.11367		hypC	2.72814
rnt	2.06826		yfeZ	1.84664		fsaB	2.1041		cysE	2.72249
mgrB	2.06418		nanE	1.8428		ldrD	2.10342		ampD	2.71787
pdxY	2.06147		fruA	1.83695		ligB	2.09943		yigM	2.70035
dmsC	2.05879		ydgC	1.83055		fecA	2.08832		mnmE	2.6999
baeS	2.05773		mutH	1.81379		yphB	2.07947		ydbK	2.69727
mrcA	2.05285		flu	1.80512		umuD	2.0785		ybhU	2.68573
ymfA	2.05231		rlmN	1.79825		fecE	2.07018		ribA	2.68303
yebO	2.04601		yraN	1.79646		hypC	2.06682		hypA	2.67636
yciM	2.0418		yafK	1.79534		fucU	2.0601		malY	2.65704
yjiM	2.03132		garR	1.7771		yibK	2.05841		xthA	2.65635
cmoB	2.02676		yfhL	1.7692		hypE	2.05198		yebF	2.65182
mdoC	2.00292		yfcN	1.76609		ygaY	2.05065		pgaD	2.61808
arrD	2.00275		yrdA	1.75459		ygfX	2.0486		ushA	2.61626
flhC	1.99361		yebQ	1.75021		tdcD	2.04393		yidZ	2.60911
yddW	1.98781		yfhM	1.74822		fecR	2.03854		basS	2.59924
znuC	1.98778		bglX	1.73662		ndh	2.03776		cspH	2.59693
ybdM	1.98588		nudC	1.7267		tdcA	2.02758		fecA	2.56257
ydcN	1.98567		yegU	1.72301		ybaN	2.02266		fsaA	2.54754
insZ	1.97889		yeiH	1.72083		ygdB	2.01689		dnaA	2.53785
narP	1.97675		ygbF	1.71782		gspJ	2.01545		hypD	2.52336
ybfA	1.97606		apbE	1.71234		fepD	1.99392		ubiE	2.52254
leuE	1.97402		yejH	1.71022		yjfL	1.98306		yidR	2.51877
nudJ	1.97222		yfgO	1.70567		scpB	1.97269		yeiI	2.51704
isrC	1.97013		dapE	1.69982		eutS	1.963		yebG	2.51502
yliF	1.96855		yjiV	1.68947		wzxE	1.95154		hycI	2.51034
mdtK	1.95749		wzc	1.68239		fpr	1.94712		alr	2.49619
cobT	1.95658		yegW	1.6736		ptsA	1.94514		dcuB	2.47079
tmk	1.95521		ygbN	1.6724		rffM	1.94086		yicR	2.45545
holE	1.94869		yfaU	1.67118		cpxA	1.93653		ccmH	2.44971
thrU	1.94237		yphB	1.66282		entD	1.92894		hemC	2.44482
setA	1.92189		yeeT	1.66152		cpdA	1.92247		yddE	2.40708
znuB	1.9183		yfjL	1.66107		ybdB	1.91826		ydcO	2.39237
cmk	1.91012		yfhK	1.65292		phnD	1.91042		dinI	2.38706
menE	1.90964		ynfG	1.65122		aslA	1.90275		murI	2.38358
fadK	1.90499		csrD	1.64987		yieE	1.90098		yhiN	2.35784
nudL	1.9036		lldP	1.6475		hcaC	1.89624		fecR	2.35403
ybgQ	1.89893		yhbE	1.64231		setB	1.89146		recX	2.34969
intR	1.89649		nanK	1.63834		yieH	1.89102		yihA	2.34002
wbbL	1.89275		wcaA	1.63824		dacB	1.88273		yidF	2.33857
xapR	1.88995		ygdL	1.6323		yidL	1.88259		fhuC	2.33388
hipA	1.88861		ilvL	1.61272		yggD	1.87031		polB	2.32644
hofC	1.88774		yeeL	1.60947		csdE	1.86835		ade	2.32145
ynbC	1.88762		eamA	1.60796		ygcS	1.86489		rhsB	2.31365
dusC	1.88334		dacD	1.60551		yggR	1.86037		hofB	2.31187
ompW	1.88236		amiA	1.60444		rhlE	1.86007		rluA	2.29737
pgpB	1.88202		ydhY	1.59933		recJ	1.85835		ffs	2.29635
mdtJ	1.88034		hisR	1.59476		phnC	1.854		pgaA	2.28844
yddG	1.87464		yihS	1.59191		sbmC	1.85319		caiT	2.28385
rpsA	1.86952		smf	1.5903		yacL	1.85146		ruvB	2.27744
sapF	1.86482		znuB	1.58624		ypdE	1.84573		tisB	2.26726
ychM	1.86118		yohD	1.58478		ubiE	1.84462		yicE	2.25273
sapD	1.83987		scpC	1.58459		scpC	1.84038		yicC	2.24668
ydhT	1.83652		yfgA	1.57939		acrD	1.8199		yjdK	2.24163
ydeH	1.83621		nanM	1.57583		dinF	1.81935		yjjI	2.24027
hflD	1.83598		rygD	1.57079		rplV	1.81544		entS	2.23389
uidR	1.82973		yhcG	1.56779		wcaF	1.80814		yajI	2.23382
ybeA	1.82744		ypeB	1.55442		yfdQ	1.80746		priA	2.23239
rlmL	1.81655		gatR	1.55038		ygcR	1.80253		dsrB	2.22698
coaA	1.81434		ygfI	1.5409		ypjJ	1.79956		fepG	2.22211
ychE	1.81098		yraQ	1.53686		fecB	1.79852		tdcA	2.21863
asmA	1.81042		cysT	1.53481		yfaV	1.79585		caiB	2.2155
prs	1.80846		cmk	1.53473		gcvA	1.7903		mog	2.20702
yciC	1.80556		yphC	1.53396		xylE	1.78521		ispE	2.20302
glxK	1.80021		ftnA	1.53367		fecC	1.77906		serU	2.20156
yebS	1.7871		wzb	1.53185		ppdA	1.77859		glpX	2.19598
chpS	1.7869		yfgC	1.52838		entA	1.7708		glmS	2.1904
mdtI	1.78044		serU	1.5131		yraI	1.76133		ybcJ	2.18817
gfcE	1.78041		yjfM	1.51256		yhhN	1.76036		rttR	2.18784
ycbU	1.77916		prc	1.51164		ydiE	1.75985		fecC	2.16835
ycjD	1.77894		ldrD	1.51066		yohD	1.75947		ycaR	2.16565
ydhC	1.77847		speC	1.50998		yieF	1.75714		fabD	2.16447
cmoA	1.77573		yfjK	1.50764		ryhB	1.75041		yagX	2.15641
yeeS	1.77245		kgtP	1.50756		yfdL	1.73127		fepB	2.15454
ybfC	1.76899		ygbM	1.5049		yedA	1.72666		ydiU	2.15044
nfrB	1.7649		flhD	1.50421		ybiB	1.71596		fabH	2.14399
ybgO	1.76126		nanT	1.50391		rpoA	1.71165		fecB	2.14284
yedQ	1.76125		yfdQ	1.50013		agaD	1.70265		nepI	2.142
abrB	1.75989		yggD	1.49565		ydbK	1.68794		nikB	2.14195
matC	1.75935		rpoZ	1.49563		ygbK	1.68505		fpr	2.13679
tatD	1.75654		cld	1.4951		mdaB	1.67829		fepD	2.13582
gfcD	1.75593		ftsB	1.49477		yfiD	1.66827		ppiC	2.13214
alr	1.75339		norV	1.49165		entC	1.6624		fecE	2.12398
ftsX	1.7483		mug	1.49054		glvG	1.66084		recA	2.12123
mltD	1.73968		yqiH	1.48888		gntU	1.64995		caiA	2.09909
potA	1.73791		hcaC	1.48722		yhhW	1.6459		yrfG	2.09515
rsxC	1.73532		ybdN	1.48603		ygbA	1.64511		yedA	2.09274
yciS	1.73269		xseA	1.48505		hepA	1.64251		ypfH	2.08855
ydeK	1.73261		ptsP	1.48175		caiA	1.63659		ppdD	2.08685
ybjO	1.7293		ghrA	1.47969		rpsQ	1.63444		nadC	2.08588
holA	1.72537		yrbG	1.47853		ygjR	1.63203		yigZ	2.07914
yajI	1.72174		idnR	1.47495		uxaC	1.62942		ruvA	2.07443
tyrS	1.71559		ynjB	1.46975		fucK	1.62763		yghB	2.07138
caiC	1.71229		ycaN	1.46965		secY	1.62552		nfo	2.06623
tsf	1.70996		nanC	1.4689		yphC	1.61323		tauD	2.06252
yciB	1.70752		rybB	1.46861		mdlB	1.60656		basR	2.06003
ydjM	1.70604		ynhF	1.46401		kefB	1.60375		rimL	2.05848
rttR	1.70483		yraI	1.46307		tdcB	1.60359		sodC	2.04176
ycbC	1.70459		cdsA	1.4531		rpsD	1.60349		ligB	2.0291
aaaD	1.70353		aegA	1.4518		rplP	1.6032		hypB	2.02224
yagW	1.69961		ygdB	1.45119		dnaA	1.60096		rarA	2.01945
caiT	1.69753		yjiP	1.44452		rdlD	1.60089		glmU	2.01781
ltaE	1.69368		yfdN	1.44361		hypD	1.59837		yihV	2.00391
ydgJ	1.69019		fadI	1.43613		rpsK	1.59807		entE	1.99341
eamA	1.68391		yghW	1.43587		csdA	1.59635		ychM	1.98317
ynaI	1.68334		yidX	1.43495		rpsE	1.59599		yaaW	1.97783
kilR	1.68271		rybA	1.43211		mutS	1.5956		insZ	1.9773
ybcF	1.67411		yoaF	1.4318		gmd	1.58946		zraR	1.97606
wbbK	1.67308		ycgF	1.42387		ygfY	1.58726		gntX	1.9723
pgaA	1.66973		yfjP	1.42354		wcaI	1.5849		fixA	1.96755
lhr	1.66969		uvrD	1.42033		ygiD	1.57498		fhuD	1.96516
kefA	1.66924		yfdO	1.41838		wcaA	1.5729		fumB	1.96292
ycfZ	1.66201		hyfI	1.4173		hypA	1.56828		yccM	1.96211
tolA	1.65527		yejL	1.41633		uxaA	1.56731		ubiB	1.94017
rpsB	1.65451		ynfF	1.41339		mutY	1.55816		ygaD	1.93181
pncA	1.65261		ygbK	1.41187		hypB	1.55614		xseB	1.92108
fsr	1.65207		obgE	1.41005		pflC	1.55603		sbmC	1.912
potC	1.64823		ygdD	1.40283		rihB	1.54786		ybiH	1.91071
hemB	1.6481		xapR	1.40194		gspO	1.54744		ryhB	1.90553
ydeU	1.64462		leuZ	1.38983		ydhF	1.54691		fabG	1.89952
yeaN	1.6415		pcnB	1.38957		fruA	1.53912		rfaZ	1.89849
yeeP	1.64071		yjhC	1.38794		pyrE	1.53759		yjjG	1.89612
ptrB	1.63913		hcaB	1.38258		ptrA	1.53716		menC	1.89437
uup	1.63865		yggN	1.38244		alpA	1.5307		ybbY	1.88001
yajR	1.63735		marR	1.37616		obgE	1.52786		recN	1.87738
ychA	1.635		ygbJ	1.37275		rpsC	1.52239		dinB	1.8687
queA	1.6349		tatE	1.37094		yrhD	1.52119		dxs	1.86776
rrmA	1.62899		ybhU	1.36363		yfgJ	1.52106		hemD	1.86684
ybcY	1.62772		rtcA	1.35657		yjhF	1.52088		rfaY	1.85854
yejM	1.62742		rstB	1.35431		mntH	1.518		prpR	1.85642
dcm	1.62644		pflC	1.35417		rpmD	1.51494		dcp	1.85423
uvrC	1.62401		sirA	1.35286		ygfF	1.51339		rihC	1.85183
iap	1.6208		yfaV	1.34945		yfcJ	1.51327		fhuA	1.85096
yccW	1.61978		phoB	1.34766		yhhT	1.51079		yhhL	1.84648
wbbI	1.61682		cspF	1.34676		rpmJ	1.50994		hcp	1.84489
ynjF	1.61184		psrD	1.34647		mutL	1.5094		ydiE	1.84206
gfcC	1.61023		rhtC	1.34294		tas	1.50753		hcr	1.84082
yhiN	1.60728		maoC	1.34146		trxC	1.49965		nikC	1.84045
ydhB	1.60565		aaeR	1.33711		ppdB	1.49659		sufC	1.83785
norV	1.60528		ydiV	1.33337		ykfN	1.49456		ybaV	1.83283
rnd	1.60497		yqeG	1.33015		gspI	1.49052		nikA	1.83058
pth	1.60475		intD	1.32987		yraQ	1.48932		yeeN	1.82413
hofQ	1.59983		isrC	1.31892		nudK	1.48838		yhhN	1.81974
ymjA	1.59889		yjhS	1.31871		efeO	1.48819		waaU	1.81777
topA	1.59786		mutT	1.31698		yraR	1.48658		caiC	1.81507
yjiL	1.59583		ycbF	1.31671		ypfI	1.48486		hdeD	1.81293
yniB	1.59443		yjdM	1.31639		yjgN	1.47307		mnmG	1.8048
cmtA	1.59435		xylH	1.3159		rpsS	1.47098		eutQ	1.79822
phoQ	1.59325		mrcA	1.31479		phnE	1.45938		yigB	1.79741
rep	1.59303		narP	1.31207		eamB	1.45741		yneF	1.79048
prc	1.59218		yagQ	1.30987		yihV	1.45603		speF	1.78606
hyfA	1.59064		cadA	1.30054		mqo	1.45502		matC	1.78384
ychH	1.58772		ugd	1.30032		dedD	1.45471		purH	1.78308
ybjT	1.58767		yfcJ	1.29896		lldP	1.45049		folA	1.77706
tauD	1.58728		yfaD	1.29824		yjfC	1.44989		yaaY	1.76811
yciH	1.58616		ynfE	1.29224		nudF	1.44343		yicI	1.76703
torY	1.58457		yrdD	1.29133		yhcC	1.44311		recF	1.7664
atpI	1.58431		yqhA	1.28834		rpmC	1.44134		yncE	1.75615
uhpB	1.58304		ydhW	1.28582		yihU	1.44079		sufS	1.75498
yceG	1.58209		yaiO	1.28527		rsd	1.43421		yibG	1.75291
yneH	1.58139		ylaC	1.2849		yfdM	1.43131		cvpA	1.75277
yeaJ	1.58015		infC	1.28426		fhuE	1.42821		yojI	1.75273
ycaQ	1.57915		shiA	1.28215		gshB	1.42685		csgC	1.74876
yecN	1.57403		mltF	1.28119		yfaZ	1.42607		ccmG	1.7424
yjcO	1.56786		chpS	1.27953		rtcA	1.42235		fhuE	1.74202
lolE	1.56676		ffs	1.27941		ygdL	1.42232		sdaB	1.74029
yeiR	1.56641		wza	1.27932		yhiN	1.42145		tqsA	1.74024
ruvC	1.56544		sdhC	1.2756		zapA	1.4179		hrpB	1.7375
ylbF	1.56212		sdhD	1.27498		basS	1.41706		mtlR	1.73667
ychF	1.56116		cobU	1.27493		scpA	1.41697		fadL	1.7349
gutM	1.56083		yjfJ	1.27195		yfdN	1.41588		ybcI	1.73129
bcr	1.56082		ygfQ	1.26938		wzc	1.41503		yaaU	1.72649
wbbJ	1.55979		rcsA	1.26879		uvrB	1.41327		eutS	1.72598
ynaK	1.5545		ygfF	1.26862		frwD	1.4056		fes	1.72489
uvrD	1.5516		kdsC	1.26521		asnC	1.40407		hdeB	1.72346
rluE	1.55117		yfaL	1.26347		asnA	1.39219		hflD	1.72081
ycfD	1.54503		rpsA	1.26232		ygaD	1.38834		pstB	1.71778
rpiB	1.54082		yjfK	1.26188		uxuR	1.38833		glxK	1.71361
ydaY	1.53925		yhdL	1.26172		mdtG	1.38816		yjeM	1.71146
yejB	1.537		elaA	1.26117		uvrD	1.38491		sufE	1.71135
citD	1.53667		ytfM	1.25282		yjfJ	1.38414		kdsB	1.70768
lafU	1.53398		rep	1.25261		yqiA	1.3828		sdaA	1.70766
cobS	1.53305		rne	1.25238		mutM	1.38109		ybbB	1.7073
pabC	1.53152		hcaD	1.25165		cpxP	1.38071		ybhG	1.69884
potB	1.53023		yggM	1.24885		eutR	1.37878		ybjD	1.69188
yfjL	1.52789		rtcB	1.24418		ybiJ	1.37836		eutN	1.6909
yadB	1.52497		ycaP	1.2436		ruvB	1.37707		pgsA	1.68673
yccS	1.52492		hisL	1.24143		fadJ	1.37576		prfA	1.68579
rpmI	1.52358		alaS	1.24115		yfeX	1.37375		eutP	1.68556
yeaY	1.51979		yrbL	1.24034		yigZ	1.37212		yjiD	1.68477
tyrU	1.51833		yeaC	1.23838		yihO	1.36967		ybiJ	1.68255
yneG	1.51769		ryjB	1.23685		efeU	1.36631		entC	1.67875
aqpZ	1.51515		csrA	1.23627		fepC	1.36297		yidI	1.67605
yceD	1.51382		sbcC	1.23594		nfo	1.35671		hslO	1.67297
yaiW	1.50734		dhaR	1.23479		yefM	1.35619		ypfG	1.6715
yjiK	1.50708		yeiG	1.23206		yqjG	1.35453		ynfN	1.67033
yeaP	1.50564		mltA	1.23104		hcaD	1.35254		pepE	1.66823
pgsA	1.50554		speA	1.2307		yfdO	1.35147		gpsA	1.66684
cmr	1.50512		yebB	1.23053		fsaA	1.35038		talB	1.65985
mdlB	1.49829		garL	1.2282		yfeT	1.34784		yfcE	1.65943
yliG	1.49805		tynA	1.22547		yjhV	1.3399		rpsQ	1.65141
efeB	1.4978		ydeE	1.2241		gspH	1.33689		folD	1.65133
gidB	1.494		yqfA	1.2236		xylH	1.3366		yagW	1.64758
mioC	1.48774		ydeO	1.22307		yjbF	1.33626		ilvY	1.64609
menC	1.48624		mltB	1.22077		ybhJ	1.33484		fecD	1.64465
ycaM	1.48606		flhC	1.21865		zntA	1.33429		mioC	1.63808
yafX	1.48274		yfeK	1.21647		sfsB	1.33332		hdeA	1.63468
yejH	1.48176		mdtP	1.21516		fryC	1.33051		ybjO	1.63459
msbA	1.47604		ynfH	1.21252		yqfE	1.32913		trxA	1.63179
pyrF	1.47527		yobH	1.21251		ypfJ	1.32709		nupG	1.63104
ygjV	1.47228		ybjT	1.212		ygfQ	1.32099		ygfA	1.62784
yegE	1.47183		yneN	1.21153		yihP	1.31807		kilR	1.62669
etk	1.471		yqeH	1.20986		dedA	1.31743		gadE	1.61981
deoR	1.46451		yehX	1.20901		ung	1.31182		yidC	1.61939
yfiR	1.46444		yiaY	1.20624		yjiR	1.30836		uxuR	1.61827
yiaV	1.46407		ypjJ	1.20453		frlD	1.30215		yieG	1.60725
lpxH	1.45759		rpoS	1.20193		yibU	1.30189		yagB	1.60475
ymbA	1.45613		yfiN	1.20177		ryjB	1.30001		sufB	1.60391
ynfL	1.45463		znuC	1.20161		yhdH	1.29996		mtlD	1.59941
thiK	1.4542		yagT	1.20153		hcaE	1.29635		cirA	1.59938
ydiV	1.45384		ppdB	1.20136		entB	1.29482		ecpD	1.59764
tauC	1.45258		yjiR	1.20125		wzyE	1.29296		bcr	1.59672
yoaH	1.45055		yfeO	1.19961		yhbE	1.29222		gfcA	1.5944
tqsA	1.44977		sbcD	1.19801		yeiE	1.2911		yoeA	1.5943
nadD	1.44966		ygfT	1.19531		yigB	1.29103		ypfJ	1.5932
nudB	1.44917		emrD	1.195		ygfI	1.29085		nikD	1.59038
ssuD	1.44507		yfhB	1.18968		tynA	1.28927		rumA	1.58903
mdlA	1.44413		dsrA	1.18865		lysA	1.28284		bcsA	1.58827
yliI	1.44144		ygcR	1.18741		ygdD	1.28273		tauC	1.58825
ybhT	1.44016		bfr	1.18612		emrB	1.28055		ybdZ	1.58538
yeaC	1.43951		tyrP	1.18523		yncE	1.27816		yiaF	1.58348
lolB	1.43748		yhaV	1.18486		hrpB	1.27793		citT	1.58218
ydfH	1.43566		yeaX	1.18178		dnaN	1.27692		wzxC	1.58173
yihR	1.43558		yihO	1.17915		cpxR	1.26899		menE	1.57768
yciA	1.43255		ybgT	1.17739		ygdG	1.26771		xerC	1.56497
ydjE	1.43088		recE	1.17649		guaA	1.26679		sugE	1.56492
ydiR	1.42849		insZ	1.17544		ryeD	1.26446		yahC	1.56313
yoaC	1.42732		ybaO	1.1727		agaC	1.26289		rimI	1.55735
recE	1.42595		yrbF	1.17241		ubiX	1.26274		rhlE	1.55673
iclR	1.42361		lexA	1.1717		yphD	1.26144		sufD	1.55086
pyrH	1.42309		yjeH	1.16693		ynfN	1.26084		nusB	1.54842
tolR	1.42123		macA	1.16433		argK	1.25944		rfaJ	1.54746
ybcH	1.41634		potA	1.16304		ryfB	1.25928		gshB	1.54601
yafU	1.41558		yqjA	1.16059		cyaY	1.25923		thiK	1.53801
yiiE	1.41347		ispD	1.15959		eutK	1.25909		ykgD	1.53789
uidA	1.41125		yhcH	1.15933		amiB	1.25579		tmk	1.537
hscC	1.40988		potB	1.1577		sodA	1.25478		pdxY	1.52456
glf	1.40289		atoB	1.15654		glpA	1.24957		essQ	1.52166
ybiA	1.40088		rimN	1.15606		yghW	1.24945		yghT	1.52018
ybfG	1.39942		yfcA	1.15403		ybiX	1.2454		uvrD	1.51618
yfhL	1.39897		tisB	1.15274		yieG	1.23926		baeR	1.51569
prmC	1.39726		glxR	1.15256		ygcE	1.2383		acrE	1.51481
leuP	1.39675		yfgI	1.15149		yifK	1.23717		slmA	1.50344
quuQ	1.39665		eamB	1.15095		rlmG	1.23597		dcrB	1.50313
ycbZ	1.39597		cstA	1.14861		frwB	1.23455		yibN	1.50237
torA	1.39312		pphA	1.14806		hemF	1.23308		yaiY	1.49771
tehA	1.3909		dmsC	1.14767		fepB	1.22766		yajO	1.49769
mdoG	1.3877		alkB	1.14688		rcsA	1.22301		mak	1.49563
purR	1.38614		galR	1.14624		ygfA	1.22289		ybdH	1.49495
yhjC	1.3808		gspB	1.14617		fcl	1.21893		asnA	1.49322
rhtA	1.3797		yihN	1.1443		yajO	1.21559		uidB	1.49082
aspS	1.37952		epd	1.14221		alaS	1.21537		yhiD	1.48887
yfcA	1.37633		ybgH	1.14115		pstS	1.21335		ndh	1.48799
folA	1.37614		efeB	1.14038		ygjJ	1.21292		sodA	1.48627
yagH	1.37342		yeaN	1.13889		yjjQ	1.20923		yafL	1.48517
msrB	1.37326		ycjP	1.13819		cpsB	1.20174		fixX	1.4841
modC	1.37088		yjgR	1.13687		fiu	1.19938		aslA	1.47397
mdoH	1.37015		yahG	1.1363		yrhA	1.1964		sgrS	1.47393
yjeN	1.36572		yfjH	1.13496		renD	1.19487		yaiZ	1.47326
alkB	1.36133		marB	1.13308		yddB	1.19482		eutE	1.47064
rpiR	1.35885		yhbW	1.13225		pstA	1.19447		gmm	1.46847
galS	1.3583		yfiB	1.13215		yfgH	1.19349		fryA	1.46623
yhfX	1.35779		envY	1.13176		gudX	1.19343		eutJ	1.46551
yfaL	1.35539		rydB	1.12984		narQ	1.18929		yjeS	1.46032
ydcD	1.35287		trmI	1.12645		gmm	1.18588		ygcQ	1.45959
htrE	1.35137		uup	1.12643		yihS	1.18551		sdaC	1.45811
ydjG	1.35031		proP	1.12555		ynjF	1.1846		pstS	1.45756
ydcO	1.34969		yhaK	1.12401		ybcJ	1.1835		mngA	1.45747
ccmF	1.34936		arsB	1.12373		qseC	1.17635		yiiE	1.4568
ycbT	1.34931		msrB	1.12189		wzb	1.17536		hcaT	1.45369
mdtB	1.34768		yeiB	1.12156		agaA	1.17489		yagM	1.45164
tauB	1.34435		ligA	1.11833		insZ	1.17385		spy	1.4449
gfcA	1.344		yfdX	1.11755		dgoD	1.17346		phoU	1.4424
yfeH	1.34203		insO	1.11536		smpB	1.17211		topA	1.44181
tyrP	1.33906		yqgB	1.11507		cvpA	1.16603		dbpA	1.44168
djlB	1.33827		ydcJ	1.11363		yqhD	1.16581		cynX	1.44048
dicA	1.33791		yphD	1.11019		yjbT	1.16467		yadL	1.43899
ybhA	1.33274		iap	1.10851		entE	1.16345		ypjA	1.43746
ydbH	1.32932		hyi	1.10535		creC	1.16332		gor	1.43687
ygiQ	1.32907		frwD	1.10472		yhcE	1.16301		yejK	1.43562
udk	1.32773		ygjK	1.10444		yhaI	1.16253		gyrB	1.43339
prpR	1.32737		ybcY	1.10318		cbrB	1.16059		sseA	1.43075
ivbL	1.32055		narQ	1.10238		yghB	1.15803		yqfB	1.43033
mhpA	1.31816		yliJ	1.10195		ygcG	1.15796		ycbS	1.42784
yedW	1.31778		norW	1.10112		prmA	1.15778		poxA	1.42725
ppdD	1.31714		yfdL	1.09898		ygjD	1.15435		purF	1.42262
flhD	1.3171		pyrH	1.09794		rnr	1.1506		yhhM	1.42139
inaA	1.3159		yebN	1.09588		yqaA	1.15023		yhdH	1.42025
yceN	1.31297		mdtQ	1.09581		yidF	1.1502		fixC	1.4174
ykfG	1.31221		ytfN	1.08895		eutD	1.14951		yaaI	1.41672
intD	1.3122		guaD	1.08851		speA	1.14715		yjeT	1.41408
ydcQ	1.31182		wecH	1.08731		yfgI	1.14663		yceG	1.41315
pphA	1.30937		uhpA	1.08338		tyrU	1.14529		bfd	1.40885
ykfF	1.30934		yedI	1.08333		cirA	1.14492		yeaZ	1.40785
yjdM	1.30705		ygiH	1.08287		ybaO	1.14348		dtd	1.40755
recG	1.3055		sdhA	1.08198		icdC	1.14323		dnaC	1.40699
yfaD	1.30493		thrL	1.08153		fadI	1.14312		rutR	1.40455
yagQ	1.30325		dedD	1.08093		mnmE	1.14086		mutM	1.40341
sapC	1.30211		cysB	1.07815		rpoD	1.14035		yecH	1.40305
ykgB	1.2995		rstA	1.07653		ssuC	1.13908		yiiU	1.40209
uhpA	1.29825		yeiR	1.07475		ybdZ	1.13882		pstC	1.39793
pitA	1.29819		ychH	1.07369		yjjN	1.13653		insH	1.39118
yhjJ	1.29742		yiaJ	1.07305		yaiZ	1.1347		yceN	1.39067
sdaA	1.29368		aroE	1.0694		feaB	1.13368		hsrA	1.38855
rem	1.29229		yihR	1.06581		aceE	1.13341		htrE	1.38809
ecpD	1.29188		cmoB	1.06203		pldB	1.13263		feaB	1.38542
rnb	1.29136		gntU	1.06021		dapE	1.12841		rpmB	1.38292
ybaM	1.29003		yoeG	1.05782		ypjC	1.12795		ppdA	1.38269
ampH	1.2896		ydiZ	1.05773		pgaC	1.12407		uhpB	1.3822
ybeB	1.28837		cho	1.05574		ebgA	1.12305		maa	1.38216
yieL	1.28735		hemN	1.05526		ryeC	1.11877		ydbC	1.37729
nagC	1.285		renD	1.05469		hisM	1.11532		map	1.37698
ymfS	1.28157		yegH	1.05409		csrA	1.11484		rho	1.37671
cspB	1.28152		nfrA	1.05403		yjiE	1.11455		rluB	1.37446
ynaA	1.27897		sohA	1.05322		rplW	1.1098		ccmF	1.37267
ynjI	1.27744		nuoH	1.04893		ygfT	1.1086		rpmG	1.37167
prfA	1.27383		amiD	1.04822		yfaX	1.10823		yjiY	1.37136
potD	1.27182		srmB	1.04738		dgoT	1.10786		rsmE	1.37088
tdk	1.27166		ppdA	1.04223		ffh	1.10777		pepQ	1.37003
yciU	1.27138		rluC	1.0414		mdtQ	1.10483		ydfE	1.36732
ydeP	1.26968		yfdP	1.03964		yqjF	1.10265		gnsB	1.36674
cld	1.2693		yfhH	1.03889		wza	1.10233		hslR	1.36651
lsrR	1.2688		xapA	1.03822		npr	1.10215		ybaM	1.36508
poxA	1.26875		ascB	1.03627		eutQ	1.10089		rhaR	1.36446
ybcJ	1.2674		yfgD	1.03618		kdgT	1.0992		purD	1.36364
srlR	1.26252		yfgH	1.03185		yhcG	1.09855		fixB	1.3623
ynbB	1.26151		yfeY	1.03135		deaD	1.09549		metY	1.36174
dusA	1.25814		hybC	1.0298		glcC	1.09437		yagV	1.36142
rfbX	1.25693		spoT	1.02919		glmS	1.09281		yhbP	1.35876
tatB	1.25545		yfbV	1.02916		poxA	1.09103		fiu	1.35695
thrV	1.25166		eutR	1.0282		bglA	1.09101		syd	1.35238
sfmD	1.25116		yabI	1.02445		iscR	1.09047		hemX	1.35214
yiiR	1.25092		ydfR	1.0244		ampE	1.08919		abrB	1.3521
ybiR	1.24961		yciZ	1.02402		cyaR	1.08813		glf	1.3511
ydbL	1.24727		ybcF	1.02355		yafL	1.08651		arpA	1.35084
intQ	1.24322		intR	1.02163		yebB	1.08514		ypdC	1.34796
yfjP	1.24216		smpA	1.02134		yjgL	1.08403		purT	1.34765
folM	1.24149		yigG	1.02078		yegU	1.08311		yciI	1.34701
yagV	1.24131		ycbR	1.01612		mdtP	1.08229		yhcC	1.34539
envY	1.2398		ryeB	1.01612		yicI	1.08216		yidB	1.34364
yehW	1.23867		yafE	1.0138		yfaL	1.08001		lar	1.34358
ansP	1.23768		ydhJ	1.01333		rplR	1.07783		acpH	1.34286
yfjM	1.23597		ytfP	1.01177		ygeA	1.07521		coaD	1.3419
perR	1.23523		fadJ	1.01165		yhdV	1.07393		ylbF	1.34154
plsX	1.23487		yccX	1.01142		gntR	1.07344		ybgQ	1.34098
ycfK	1.23422		mgtA	1.0057		bcsZ	1.07262		rluC	1.33832
fimE	1.23404		yjhB	1.00459		srmB	1.06872		proC	1.33492
ydhK	1.23247		ycaD	1.0038		yddA	1.06733		ybhF	1.3347
exoX	1.23199		yhaJ	1.00277		frwC	1.06712		pabC	1.33237
rutR	1.23103		dacB	1.00257		rraB	1.06677		lafU	1.33027
wcaC	1.23064		ygcE	1.001		yicR	1.06584		ykfF	1.32689
ffs	1.22902		atpI	1.00072		cyoA	1.06445		mrcB	1.32572
eutJ	1.22835		bisC	1.00043		yggL	1.06432		gfcE	1.32291
dmsB	1.22405		manA	-1.00026		yjeH	1.06156		yafX	1.32252
ansA	1.22219		yoaB	-1.0011		phnF	1.05965		yaeQ	1.32175
acpH	1.22168		ddpB	-1.00599		rhlB	1.05753		yegD	1.32093
ydhJ	1.22153		grxC	-1.00603		yidR	1.054		rlmG	1.32031
citG	1.2197		fabG	-1.00693		isrB	1.05042		ybeA	1.31883
fis	1.21928		yjjZ	-1.00753		dcuC	1.04355		wbbI	1.31713
ydiS	1.21867		yhhM	-1.00792		fucO	1.04016		yagK	1.31005
rfaG	1.21787		nemA	-1.00879		yqeJ	1.03987		yedD	1.3097
yedV	1.21709		edd	-1.00911		ygfS	1.03848		prs	1.30055
yebB	1.21654		hslJ	-1.00924		ydeM	1.03825		dgoK	1.30006
yegI	1.21646		yccE	-1.00964		sfmC	1.03793		mtn	1.29943
yehX	1.21353		uspF	-1.01228		pitB	1.03625		ygiT	1.29933
yhdU	1.21306		slyD	-1.01282		yhgE	1.03551		csdE	1.2984
sapA	1.21272		crr	-1.01486		yfgG	1.03522		prpE	1.29495
argS	1.21213		fecI	-1.01583		xerC	1.03394		gltX	1.294
fixB	1.21076		glcG	-1.01603		yqfA	1.03284		dsbA	1.29379
acrE	1.20945		ldcA	-1.01776		yfcH	1.03127		nemA	1.29241
yidC	1.20757		ybjM	-1.01859		gltD	1.03126		tatD	1.29236
ycaI	1.20745		ydiU	-1.02005		ygbI	1.03023		rpoH	1.29073
yaiT	1.20433		coaD	-1.02185		fixA	1.02964		ybeU	1.28582
djlA	1.20424		ubiE	-1.02263		lldD	1.02884		rffM	1.285
yobD	1.20309		ybbN	-1.02396		hokE	1.02837		secB	1.28371
ydiP	1.20097		ynfD	-1.02436		lexA	1.02734		dusC	1.28348
ilvY	1.20006		yjaB	-1.02443		glvC	1.02546		ssuB	1.28123
yceQ	1.19905		arpA	-1.0259		speF	1.02131		yihW	1.2812
ttcA	1.19758		entB	-1.02603		arsB	1.0207		caiE	1.28018
yaaW	1.19713		yidG	-1.02674		ybaL	1.02057		yfdE	1.27924
ybeT	1.19521		thiK	-1.02907		arrQ	1.01826		emrD	1.27903
pldA	1.19439		nrfC	-1.02969		gntX	1.01771		fabF	1.27678
folK	1.19194		fhuC	-1.03103		yjfM	1.0155		hycB	1.27615
rfaY	1.1916		nrfA	-1.03286		aer	1.01516		rplO	1.27548
cfa	1.19156		dxs	-1.03396		xylG	1.01313		yoaB	1.27197
fdrA	1.19032		yjeM	-1.03896		intG	1.0122		trkH	1.26899
caiB	1.18587		cpdB	-1.03999		rpsJ	1.01007		cysS	1.26898
ssuB	1.18558		prkB	-1.04235		ybaA	1.01005		yddH	1.26637
yigF	1.18558		manY	-1.04239		gmhB	1.00878		mhpB	1.25923
ybbY	1.18558		maeB	-1.04279		mltC	1.00872		mhpA	1.25795
dnaN	1.18494		yacC	-1.0431		yfeZ	1.00781		ybfE	1.25787
rimI	1.1836		ygfJ	-1.04431		ruvA	1.00556		ftsX	1.25592
spr	1.18219		acpP	-1.04592		rpsM	1.00477		ygiD	1.2548
yoaB	1.18155		sucC	-1.04695		ypeB	1.00472		efeO	1.25415
hofB	1.18051		murF	-1.04802		panF	1.00408		mdtF	1.25366
yddJ	1.18027		nfuA	-1.05263		proP	1.00405		ykgB	1.25293
yibQ	1.17873		maeA	-1.05786		yejG	1.00371		rffA	1.2524
ydfU	1.17838		xylB	-1.05837		yahG	1.00319		eutM	1.25151
rfbC	1.17619		cytR	-1.06033		yggX	1.00293		sfmD	1.25121
yegH	1.17486		ybbY	-1.06042		ytfK	1.00174		purC	1.24874
yneF	1.17473		melA	-1.06225		ygbM	1.00173		glnS	1.24868
ybfN	1.17459		yagK	-1.06247		agaI	1.00132		rpsF	1.24781
yaaH	1.17385		fbp	-1.06698		rsmE	1.00108		rhsA	1.24708
topB	1.17371		frdC	-1.06716		yibJ	1.0004		wcaC	1.2465
yihI	1.17364		purN	-1.06727		ydhB	-1.00284		ymgG	1.2437
rssB	1.17351		yiiQ	-1.06884		cutC	-1.00315		ycfP	1.24083
ydgC	1.1731		hepA	-1.06984		ydbJ	-1.00385		yjjZ	1.23989
yhjV	1.17132		mipA	-1.07167		yfeY	-1.00406		yciN	1.23836
maoC	1.16954		frlB	-1.07217		sxy	-1.00419		yebO	1.23737
yeaT	1.16715		mdtF	-1.07387		thrT	-1.00633		yafT	1.23718
sdiA	1.16678		bamA	-1.07392		ppiD	-1.00633		hpt	1.2369
pheP	1.16596		nanR	-1.07396		nlpD	-1.00788		deaD	1.23555
yfeR	1.16543		srlD	-1.07422		yijD	-1.00815		zur	1.23223
yieK	1.16457		htrL	-1.07498		ydgC	-1.00865		ypjF	1.23154
yadE	1.16399		argP	-1.08161		yjhE	-1.00896		hslJ	1.23065
ydiY	1.16241		asnA	-1.08318		tqsA	-1.00913		ribD	1.22754
uhpC	1.16175		dksA	-1.08324		ybhQ	-1.00916		gadY	1.22576
tbpA	1.16138		ppc	-1.08435		dam	-1.00921		fabI	1.22485
prpB	1.16036		manZ	-1.08633		nepI	-1.00999		ygfX	1.22448
rlmN	1.15952		yheV	-1.08692		ybjL	-1.0109		ilvC	1.22384
ligA	1.15689		ybjH	-1.08771		cspF	-1.01114		yoaD	1.22224
mdtA	1.15688		dsbB	-1.09106		yedQ	-1.01145		yiaD	1.22189
maa	1.15676		rfaB	-1.09333		mrcA	-1.01348		pstA	1.2209
ydhZ	1.15675		idnK	-1.09464		yhiI	-1.01348		rraB	1.21853
birA	1.15656		ymgG	-1.09825		trxB	-1.01383		ydaC	1.21809
ydeJ	1.15546		anmK	-1.09837		ydeK	-1.01439		nikR	1.21708
leuO	1.15473		gidB	-1.09854		yigF	-1.01714		ugd	1.21641
waaU	1.15414		groL	-1.10107		mepA	-1.01914		mrdA	1.21473
dnaA	1.15314		agaA	-1.10342		alkA	-1.02006		mdlB	1.21177
gltX	1.15191		rnhA	-1.10464		torZ	-1.02101		mdlA	1.21115
rhsC	1.15		fabD	-1.10501		yacG	-1.02259		yjhV	1.21089
envC	1.14984		ribC	-1.10729		trmH	-1.02316		yafN	1.20634
ybaO	1.1494		rpiB	-1.10752		ppk	-1.02532		ligT	1.20522
arpA	1.14898		yibG	-1.10925		ybaQ	-1.02575		flk	1.20439
yijP	1.14566		exbD	-1.11113		mntR	-1.02643		queC	1.20256
yidB	1.14515		srlB	-1.11263		pssA	-1.02669		yibK	1.20252
ybfP	1.14048		pqqL	-1.11429		ybfC	-1.03014		priB	1.19797
ycaD	1.14031		yrhC	-1.11448		aroH	-1.03085		ykgQ	1.19784
lpxM	1.14005		yeaD	-1.11534		rfbA	-1.03114		pflD	1.19768
hemA	1.13835		yfbO	-1.1176		pdxH	-1.03121		yagF	1.19648
ydhP	1.1382		yddG	-1.11873		slyA	-1.03278		ykfI	1.19486
cynR	1.13678		purF	-1.11881		yhcF	-1.03446		lolA	1.19354
ubiC	1.13648		dcuB	-1.11962		elaA	-1.03521		wcaF	1.19245
sdhC	1.13599		galF	-1.12013		ybjG	-1.03725		yjjA	1.19187
uidC	1.13529		hfq	-1.12279		ryeA	-1.04032		yadN	1.19182
rpmF	1.13309		sapB	-1.12632		hdhA	-1.0417		alsB	1.18743
kdpD	1.13294		yrfF	-1.1283		paaY	-1.04367		csrC	1.1874
yncI	1.13228		yciU	-1.12857		yrbL	-1.0442		yibJ	1.18735
mrcB	1.13161		hmp	-1.12887		mrdB	-1.04549		glvC	1.1855
ryfA	1.13131		gsp	-1.13094		ycbS	-1.04614		ybiX	1.18407
essD	1.12814		uidB	-1.13116		idi	-1.04654		ssuD	1.18224
yfbV	1.12739		mobA	-1.13134		paaG	-1.04688		menB	1.18143
yagF	1.12654		uidR	-1.13153		amn	-1.04868		nrdR	1.18031
ylcI	1.12509		azoR	-1.13168		ansB	-1.04886		icdC	1.17967
mfd	1.12368		cysG	-1.13269		selD	-1.05063		dut	1.17857
yacF	1.12151		yahB	-1.13316		xdhA	-1.05269		cynS	1.17819
yfjR	1.12128		gpsA	-1.13445		ydgI	-1.05276		psuT	1.17738
gpt	1.12037		ppa	-1.13563		yecM	-1.05327		rhaM	1.17711
frdD	1.11413		kdpA	-1.13587		ycfP	-1.0536		galE	1.17662
ycbR	1.11311		pagB	-1.13962		srlA	-1.05449		btuB	1.17378
cobU	1.11168		ycdT	-1.13993		baeS	-1.05487		osmB	1.17315
yigE	1.11156		nfsB	-1.14096		frdB	-1.05845		cusA	1.17263
speD	1.1114		ypdB	-1.14359		yihF	-1.05921		yfaL	1.17193
kdgR	1.1112		fhuA	-1.14374		pflA	-1.05985		gmhB	1.17174
rho	1.11035		panE	-1.14455		nagK	-1.06039		nfuA	1.17101
hypF	1.11004		yhiD	-1.14598		ybbC	-1.06105		yagH	1.17063
ydaQ	1.10956		rsmD	-1.14765		modF	-1.06173		uidA	1.16988
amiC	1.10927		sucB	-1.15263		ydgD	-1.06221		ybeT	1.16184
holB	1.10848		yajI	-1.15268		paaX	-1.06342		endA	1.16015
alkA	1.10726		yfiM	-1.15424		yraN	-1.06439		frwB	1.15847
cspH	1.10508		eutS	-1.15867		ycbV	-1.06458		rfc	1.15657
rfbA	1.10503		ptsH	-1.15896		spr	-1.06528		yhhH	1.15611
ybcI	1.10404		adiC	-1.16128		cydD	-1.06617		tyrS	1.15587
ybaK	1.10399		cpxR	-1.16206		ptsG	-1.06664		efeU	1.15259
yfcM	1.10388		ulaC	-1.16385		dcuB	-1.06728		oxyS	1.14956
yeeT	1.10131		ymgD	-1.16416		yoeG	-1.06791		holD	1.14905
queC	1.10076		napF	-1.165		wbbI	-1.06818		guaB	1.14712
phoP	1.09883		uvrY	-1.16531		chbA	-1.06892		rsuA	1.14678
yebC	1.09531		ycgJ	-1.16554		yliJ	-1.07067		yadH	1.14516
chbG	1.09527		yggE	-1.16588		yebR	-1.07108		rfaI	1.14351
dgoR	1.09485		ygjV	-1.16631		hyfG	-1.0724		aaaD	1.14256
ytfT	1.09462		qseB	-1.16756		btuC	-1.07659		mfd	1.14255
menA	1.09299		yidR	-1.16941		yiiQ	-1.0788		yadS	1.14105
yafT	1.09175		fumB	-1.16962		mdtI	-1.08107		ygfY	1.1403
yahL	1.09084		clpP	-1.17202		envR	-1.08513		glyA	1.13899
ndk	1.0898		hslR	-1.17368		mdoB	-1.08587		allD	1.13827
yeeW	1.08856		rarA	-1.17611		malI	-1.0874		yhbX	1.13746
ybgF	1.08809		yhbX	-1.17809		yjiK	-1.08741		yfiF	1.13641
ydhO	1.08581		ccmB	-1.1795		mipA	-1.08757		cpxA	1.13468
yhbV	1.08581		yidI	-1.17986		surA	-1.08821		rpsE	1.12944
rssA	1.08453		purT	-1.18001		ynaK	-1.09538		idnK	1.12935
hipB	1.08207		ybcK	-1.18199		ftsX	-1.09587		yraH	1.12707
ybiO	1.07972		chbB	-1.18775		rfaG	-1.0964		ydfO	1.12465
rplY	1.07947		rfaF	-1.19253		thrV	-1.09732		ybjN	1.12172
modE	1.07728		caiB	-1.19374		ycaL	-1.09764		yadM	1.12106
rspA	1.07715		ybhS	-1.19435		yihW	-1.10018		ybaO	1.12018
yphH	1.07585		glyQ	-1.19493		hinT	-1.10397		rpmC	1.1184
fixA	1.07441		folP	-1.19589		ydhT	-1.10574		ruvC	1.11799
uidB	1.07436		lpd	-1.19658		ynhF	-1.10935		yigA	1.11781
argX	1.07419		ymgI	-1.19791		ftsN	-1.11012		ybcK	1.11654
yafS	1.07406		glmM	-1.1982		panE	-1.11155		yrhA	1.1153
ydjF	1.07312		dnaC	-1.19895		ycgV	-1.11446		ycjG	1.11392
ydfR	1.07218		tomB	-1.1993		gsk	-1.11459		yibA	1.11367
glyT	1.07203		moeA	-1.20013		creA	-1.11674		wbbJ	1.11319
mdtC	1.07068		yfbM	-1.20187		ydjG	-1.11702		wbbL	1.11216
rumB	1.07007		yigL	-1.2037		yniD	-1.11766		puuP	1.11003
gntP	1.06983		metL	-1.20596		rfaC	-1.12333		torC	1.10957
yfiN	1.069		phoU	-1.20771		intB	-1.12386		iscR	1.10567
ykfI	1.06824		ppiA	-1.20814		yidA	-1.1279		ryfD	1.10562
rhaM	1.06772		minC	-1.20822		allR	-1.12804		ymgD	1.1053
asnS	1.06608		seqA	-1.20867		yecF	-1.12844		rpsR	1.10386
serV	1.06542		hemB	-1.21015		cadA	-1.12906		ribE	1.10361
yfdV	1.06403		yhjJ	-1.22289		dsbB	-1.12938		mnmA	1.10269
yiaY	1.06395		cca	-1.228		yhjV	-1.12959		ykfG	1.1022
pgaD	1.06374		gadE	-1.22883		zipA	-1.12964		yegI	1.10129
rfc	1.06288		hemG	-1.23472		rfbD	-1.13209		holB	1.10009
lar	1.06096		dhaL	-1.23605		hupA	-1.13264		rplB	1.09912
rfbB	1.06082		torR	-1.23871		rhsC	-1.13329		apaG	1.09828
ydgK	1.05917		ycgK	-1.24048		ybjK	-1.1334		yaaA	1.09649
rplT	1.05916		yohJ	-1.24067		rfaB	-1.13343		ykfA	1.09458
yneN	1.05807		hdeA	-1.24502		setA	-1.1348		mhpC	1.09409
cyaR	1.05625		hyfG	-1.2487		pykA	-1.13834		rfbX	1.09176
sbmA	1.05534		mdtL	-1.25041		dgt	-1.13928		wzyE	1.08994
ydbD	1.05476		eutM	-1.2531		ycfL	-1.1404		dgoR	1.08747
mhpB	1.05393		upp	-1.2564		yraM	-1.14093		ybcF	1.08737
waaA	1.05313		mppA	-1.25643		ykiA	-1.14113		php	1.08684
ycbW	1.05271		rluA	-1.26374		tpiA	-1.14153		allS	1.08272
sdaC	1.05241		speB	-1.26413		ompW	-1.14182		dos	1.08249
rhsE	1.05052		gcvR	-1.26422		insG	-1.14199		arrQ	1.08225
ascB	1.04999		umuD	-1.26762		ddlA	-1.14256		ysaA	1.08003
citX	1.04918		yicR	-1.26784		rrsC	-1.1461		mdtE	1.0796
amiD	1.04521		ybcL	-1.2769		apbE	-1.14732		fldA	1.07764
ushA	1.04426		bglA	-1.27781		rsxB	-1.15076		ycjF	1.07232
ydgD	1.04401		yqcA	-1.27877		yajQ	-1.15678		rph	1.07115
yddK	1.04326		bamC	-1.27943		yeaY	-1.1585		yebB	1.07115
quuD	1.04283		minD	-1.27947		ynfH	-1.1585		kdpD	1.07027
allD	1.04193		prfA	-1.27993		fimZ	-1.15857		rlmF	1.06901
gyrB	1.04034		yjjL	-1.28345		cydA	-1.16026		yhiJ	1.0683
fabF	1.04		btuB	-1.28441		ydfO	-1.16048		yjaH	1.06719
ylbA	1.03988		mhpF	-1.28455		ybdM	-1.16323		ttdT	1.06624
rfbD	1.03974		rdlA	-1.28565		ydhZ	-1.16365		rsmF	1.06493
yeaV	1.0396		galP	-1.29222		rnd	-1.16534		yfeX	1.06488
aroM	1.03625		rraB	-1.29336		modB	-1.16546		metL	1.06384
abgR	1.03332		uspE	-1.29578		rsxA	-1.16626		hemG	1.06264
pncB	1.0313		tqsA	-1.29961		tolR	-1.17113		nhaR	1.06157
nudG	1.03052		rhaR	-1.30265		rfbC	-1.17169		rnt	1.06102
ybhD	1.03025		wbbK	-1.30343		wbbL	-1.17193		eutD	1.06042
ybjK	1.0285		ydaG	-1.30698		arrD	-1.17342		yhgE	1.05968
exuT	1.02742		lolA	-1.31002		narL	-1.17407		citD	1.05858
aaeB	1.02374		rfaY	-1.31421		murF	-1.17407		rplP	1.05823
yciV	1.02337		yfbT	-1.31452		recQ	-1.17447		torT	1.05715
prpE	1.02226		dinG	-1.31554		arnA	-1.1745		dapF	1.05669
sfmF	1.01971		yicE	-1.31931		sbmA	-1.17739		torR	1.05641
ybbM	1.01757		uvrC	-1.3197		yibA	-1.1789		yliG	1.05627
hisR	1.01723		bioH	-1.3213		yafC	-1.18044		yjiJ	1.05581
ynaJ	1.01601		lnt	-1.32138		mraY	-1.18101		appB	1.0552
ybdH	1.01484		yeeN	-1.32322		cynR	-1.18186		ybeB	1.05498
torC	1.01448		ksgA	-1.32669		yjhX	-1.18269		rhaS	1.05449
mppA	1.01389		xseB	-1.32871		cedA	-1.18285		prmA	1.05424
tfaD	1.01355		yigZ	-1.32915		yafO	-1.18564		lpxH	1.0542
ydbK	1.01241		hcr	-1.33268		dacC	-1.18661		ychE	1.05386
rbbA	1.0116		rpiA	-1.33429		yciS	-1.18681		aspS	1.05317
yneM	1.01099		eutT	-1.33617		cyaA	-1.1874		tauB	1.05285
matA	1.00943		hha	-1.33645		iraP	-1.18786		ybdM	1.05251
arnD	1.00755		recR	-1.34109		selB	-1.18818		rrmA	1.04953
gspA	1.00662		ycgM	-1.34282		asmA	-1.18844		nlpE	1.04927
insH	1.00602		yjaH	-1.34507		rdlA	-1.19051		wzxE	1.04836
racR	1.00364		dhaK	-1.34665		serS	-1.19474		yhiQ	1.04817
pcnB	1.00249		rfaS	-1.34699		clcA	-1.19683		ydfU	1.04727
yqfA	1.00244		ycfS	-1.34775		udk	-1.1972		recT	1.04698
mltF	1.00221		gltI	-1.34865		yciO	-1.19791		ykgG	1.04552
rplP	-1.00051		ybiA	-1.34915		aroC	-1.19998		agaA	1.04498
rdoA	-1.00584		ynbD	-1.35374		ybdO	-1.20137		yeiH	1.04442
ispH	-1.00602		glpK	-1.35483		ahpF	-1.20153		upp	1.04136
qor	-1.00973		cyaY	-1.35532		yqhH	-1.20436		purL	1.0374
ybbN	-1.01001		hcp	-1.3555		fdnH	-1.20499		glmZ	1.03702
gspI	-1.013		uvrB	-1.35627		narX	-1.20625		hda	1.03667
pcm	-1.01483		sufD	-1.35869		wbbJ	-1.20695		yafS	1.03452
yfbR	-1.01887		eno	-1.35965		yihY	-1.21178		pmrD	1.03393
gudD	-1.02372		yajO	-1.36105		yafK	-1.21273		yagJ	1.03368
fdnG	-1.02609		rrsH	-1.3624		fbp	-1.21313		tesB	1.03308
hybD	-1.02661		rnk	-1.36322		ybjT	-1.21427		ygbA	1.03021
ybjI	-1.02698		rfaP	-1.36344		pldA	-1.21586		pyrD	1.02903
baeR	-1.02834		yagJ	-1.36382		yfeW	-1.21629		proX	1.02871
pgm	-1.03216		purC	-1.36634		glyT	-1.21698		rplR	1.0286
murD	-1.03321		rfaI	-1.36748		nagZ	-1.21747		agaS	1.02855
yqjG	-1.03666		yeaK	-1.36905		gloA	-1.21775		ytfA	1.02718
ypjJ	-1.0379		helD	-1.37249		ylaB	-1.21935		yiaV	1.0265
ytfN	-1.04394		rfaD	-1.37577		chbB	-1.22366		yaeH	1.02646
rseA	-1.04533		eutD	-1.37868		ynjC	-1.22461		yebE	1.02465
rpoN	-1.04584		glnG	-1.37876		ccmA	-1.22523		intG	1.0246
yihD	-1.04665		gltL	-1.37936		torS	-1.22731		pqiA	1.02405
dcuA	-1.05063		hdeB	-1.3905		cspE	-1.22735		alkA	1.02369
yqjD	-1.05212		fecE	-1.39288		tag	-1.22764		mutL	1.02356
ygdR	-1.05417		feoB	-1.39858		lsrD	-1.22793		gcl	1.02103
yzgL	-1.05421		htpG	-1.40264		napB	-1.23196		feoB	1.02082
yfjD	-1.05613		glnS	-1.40301		dinJ	-1.23785		afuB	1.02076
hisC	-1.05774		ykgQ	-1.40387		lrp	-1.23982		yhbV	1.02029
ftsW	-1.05811		gltK	-1.4076		ugd	-1.24552		prpB	1.01758
ebgR	-1.05918		zwf	-1.40799		metJ	-1.24622		hycA	1.01725
mak	-1.0593		yafJ	-1.40978		argS	-1.24672		yjaG	1.0167
smpB	-1.06004		dapB	-1.41232		slyB	-1.24697		efeB	1.01569
hflX	-1.06037		yjeS	-1.4154		aroE	-1.24913		pyrF	1.01324
guaA	-1.06151		rrsC	-1.41612		yggM	-1.24955		edd	1.01315
gltP	-1.0621		yncB	-1.41754		yebT	-1.24997		tatA	1.0123
aroD	-1.06552		yadI	-1.41803		ybjE	-1.25027		racR	1.0114
xylH	-1.06651		pepQ	-1.41986		yciA	-1.25062		yhhW	1.01067
rdlD	-1.06712		agaV	-1.42548		yjdL	-1.25301		ydjE	1.01029
fecC	-1.06782		menB	-1.4317		ygeV	-1.2558		htpG	1.00493
thrC	-1.06932		nhaR	-1.44073		tehB	-1.25618		ydaQ	1.00399
yfaW	-1.06967		ygcO	-1.44171		pmbA	-1.25713		ymgA	1.0036
yjjB	-1.07035		tesB	-1.44257		yceJ	-1.25968		ydbD	1.00272
hha	-1.07104		pmbA	-1.44276		rlmL	-1.26094		topB	1.00189
ytfK	-1.07526		miaA	-1.44456		btuD	-1.26098		ycgX	1.00144
eutT	-1.07557		yfcE	-1.44537		yehC	-1.26235		djlB	1.00122
kptA	-1.07868		hemX	-1.4493		atoS	-1.26292		hcaE	1.00025
yajO	-1.07895		cynX	-1.45138		ymjC	-1.26317		cueO	-1.00122
dnaT	-1.08035		rumA	-1.45606		cydC	-1.26392		ypfN	-1.00331
gspO	-1.08537		fecC	-1.4571		ybjS	-1.26568		yheU	-1.00455
dipZ	-1.08644		sufB	-1.4594		rpoE	-1.26606		yeaG	-1.00762
yhaJ	-1.08693		purB	-1.46191		grxD	-1.26787		yghZ	-1.00851
recB	-1.08741		folD	-1.46293		ycdY	-1.26952		thyA	-1.01176
gltD	-1.08767		fecB	-1.46449		ydjJ	-1.27079		iaaA	-1.01199
moaE	-1.08825		rimL	-1.46826		rimN	-1.27347		rppH	-1.012
phnM	-1.08933		hdeD	-1.47553		nudI	-1.27484		dps	-1.01427
rffA	-1.09176		groS	-1.47595		dcuS	-1.27677		ydcL	-1.01572
gnsA	-1.09536		yjdO	-1.47628		yeaD	-1.27824		acrR	-1.01587
moeA	-1.09577		ychN	-1.47657		dtpB	-1.27945		nfsB	-1.01681
ptsN	-1.09872		atoS	-1.4779		yejM	-1.28131		gnsA	-1.01782
yjbQ	-1.0994		yadE	-1.48095		yrfF	-1.28169		sapA	-1.01896
hupA	-1.10009		yigM	-1.48203		degS	-1.28406		hflK	-1.01991
hflB	-1.10082		nadK	-1.48238		yecN	-1.2844		napH	-1.02066
nagA	-1.1012		spy	-1.48452		qmcA	-1.28447		ryhA	-1.02177
rnr	-1.10535		ftnB	-1.48659		ihfA	-1.28602		trmH	-1.02284
argO	-1.10601		ybbM	-1.49104		yegE	-1.28773		mglA	-1.02625
dhaK	-1.10841		mrr	-1.49295		panD	-1.28919		guaD	-1.02705
yqjE	-1.11028		ybjI	-1.49349		tolQ	-1.29056		aroC	-1.02876
ypfG	-1.11066		pstB	-1.49465		yqjB	-1.2912		yqeB	-1.0302
gspJ	-1.11208		gmhB	-1.49527		iclR	-1.29364		ydjL	-1.0313
ftnB	-1.11386		minE	-1.49601		glyQ	-1.2947		yobD	-1.03381
yjiX	-1.11465		yfbB	-1.49794		fdnG	-1.29547		fdoI	-1.03548
yggS	-1.11594		hemL	-1.4996		yddW	-1.29826		plsB	-1.03769
ytfJ	-1.11641		sfsA	-1.50044		pncA	-1.29874		diaA	-1.0398
gcvT	-1.11795		glyA	-1.50253		bssS	-1.30036		ydjK	-1.04386
fecB	-1.12017		feoA	-1.50399		glpG	-1.30337		glnQ	-1.04408
fecA	-1.12036		yihD	-1.50405		yhjA	-1.30472		rybB	-1.04432
ykfN	-1.12065		pdxH	-1.50824		mngR	-1.3061		yfhH	-1.04499
sgbH	-1.12126		yidA	-1.51006		spoT	-1.3064		modE	-1.04566
lldD	-1.12172		fecR	-1.51081		yhhK	-1.30879		xylH	-1.0458
yfaE	-1.12182		crp	-1.51225		fkpA	-1.30968		yehS	-1.04594
rpsC	-1.12825		hscC	-1.51284		ybjN	-1.31178		dam	-1.04678
yjgK	-1.12927		eutC	-1.51636		yddE	-1.31255		htpX	-1.04821
kduI	-1.13031		add	-1.51883		ydiS	-1.31368		pssA	-1.04823
pgk	-1.13084		fecD	-1.52022		ybjI	-1.31419		lsrG	-1.04937
dgt	-1.13156		malF	-1.52328		rcsB	-1.31557		ydcA	-1.05109
ypfM	-1.13463		waaU	-1.52464		manX	-1.31806		yfhB	-1.05127
ybjP	-1.13521		sodC	-1.52619		ygeR	-1.31892		lgt	-1.054
dhaL	-1.13856		basS	-1.52706		ybiR	-1.32068		kch	-1.05476
dsbA	-1.14142		pgm	-1.5289		rfbB	-1.32181		murG	-1.0557
npr	-1.14159		rfaL	-1.52999		rhsD	-1.32243		moaD	-1.05795
rraB	-1.1416		yhhH	-1.53117		rsxD	-1.32468		hokE	-1.06024
ynfD	-1.15071		glcF	-1.53314		yjiV	-1.32477		mokB	-1.06085
yaeJ	-1.15073		rfaJ	-1.53478		yeaJ	-1.33033		ddlB	-1.06124
ycfS	-1.15149		eutN	-1.53537		mutT	-1.33245		yjgK	-1.06389
yhbW	-1.15343		ypdA	-1.53714		ybcH	-1.33439		yraP	-1.06673
tag	-1.15437		kdsB	-1.53903		rstB	-1.33527		rsgA	-1.06712
rpsS	-1.15516		gntX	-1.54001		ychF	-1.34399		nudI	-1.06832
hemN	-1.15565		yjiX	-1.54596		envC	-1.34422		ydbH	-1.06838
aaeR	-1.15641		nrdE	-1.55195		dcuR	-1.34492		fdoG	-1.07059
hcaB	-1.15682		chbR	-1.55418		tyrS	-1.34521		arsB	-1.0709
yccA	-1.15715		napD	-1.55485		lolD	-1.34536		ydbA	-1.07102
ycjV	-1.16079		sufC	-1.56357		yihM	-1.34607		hupB	-1.07208
aes	-1.16085		ybhF	-1.56369		yafQ	-1.34706		ccmA	-1.07356
yhjR	-1.1622		fabR	-1.56575		ynbE	-1.34913		ung	-1.074
rihA	-1.16894		ygdH	-1.56728		ycbU	-1.35008		xdhA	-1.07538
phnE	-1.17193		malG	-1.5682		garP	-1.35013		yehC	-1.07608
frsA	-1.17389		ahpC	-1.56837		nfsA	-1.35034		yphA	-1.0771
gspL	-1.17438		yciI	-1.5722		nadD	-1.35835		rpoN	-1.07809
yeiE	-1.17447		deoB	-1.57326		ydcD	-1.35889		yaiE	-1.07862
phnC	-1.17821		yedD	-1.58277		rhtA	-1.35906		yfgM	-1.07883
nudF	-1.17845		glpD	-1.58292		ydeH	-1.36176		glpC	-1.07947
cpxA	-1.18436		glgX	-1.5863		lysU	-1.36358		ygcP	-1.07981
clcA	-1.18525		galM	-1.59392		srlB	-1.36454		dnaQ	-1.08037
ypeC	-1.1923		fecA	-1.59462		tnaB	-1.36554		proP	-1.08121
fecR	-1.19531		yagM	-1.5949		rimK	-1.36592		ydhO	-1.0834
zntA	-1.19547		hpt	-1.60214		nikE	-1.36708		nuoG	-1.08464
frmA	-1.19711		trxB	-1.60298		mcrC	-1.36883		yddM	-1.0853
sseA	-1.19863		ybaB	-1.60424		uspA	-1.36918		ycbJ	-1.08602
yohJ	-1.19988		exbB	-1.60472		nirC	-1.37025		pgk	-1.0864
yhcB	-1.20098		asnC	-1.60871		manA	-1.37106		dtpB	-1.08917
yfgA	-1.20173		pgl	-1.615		yccS	-1.37132		yrbK	-1.08966
gcvR	-1.20447		greB	-1.62039		yfcO	-1.3715		yehD	-1.09005
deoB	-1.20458		ubiF	-1.62481		glyS	-1.37363		secA	-1.09667
hybO	-1.20541		rdoA	-1.62744		ptsI	-1.37414		yeeX	-1.0977
ygbJ	-1.20686		yeeZ	-1.6291		yjiP	-1.37464		nuoJ	-1.09829
ybaB	-1.21139		nupC	-1.62969		cls	-1.37944		gsk	-1.1027
ygfF	-1.21373		slt	-1.63401		ychA	-1.38276		yggE	-1.10291
yjeT	-1.21439		ribA	-1.63438		ygcJ	-1.38313		dgsA	-1.10437
pepP	-1.22046		pepD	-1.63898		ydaY	-1.38338		yfcN	-1.10573
ndh	-1.22453		gloA	-1.64464		cutA	-1.3885		sodB	-1.10703
ybgJ	-1.22479		yiaD	-1.64541		fdnI	-1.3897		cspE	-1.11295
eutP	-1.2265		tpx	-1.64542		nagD	-1.39386		narJ	-1.1131
yggL	-1.2326		yidF	-1.64881		yajR	-1.40115		amiA	-1.11378
acnB	-1.23275		mtlR	-1.65556		ybcL	-1.40899		cysT	-1.11407
ldhA	-1.23321		fhuD	-1.65635		ycgE	-1.41168		tnaA	-1.116
agaA	-1.23333		csgC	-1.65817		insO	-1.41169		speC	-1.11678
yibL	-1.23404		galE	-1.66257		rnt	-1.41351		yqeG	-1.11838
ygbE	-1.23416		yhiQ	-1.66374		yegW	-1.41423		fucO	-1.12219
hdfR	-1.23822		mtlA	-1.66375		ychN	-1.416		yjeP	-1.12365
rna	-1.23863		yobF	-1.66729		csgA	-1.41611		yhaJ	-1.12374
lpcA	-1.23961		ydbC	-1.66941		acrB	-1.41646		yqjE	-1.12479
xylE	-1.23998		yibA	-1.67211		rstA	-1.42059		gcvA	-1.12507
ypdB	-1.24052		yhhX	-1.67298		ycbW	-1.42257		dhaR	-1.12737
yidK	-1.25179		grxD	-1.67325		potD	-1.42456		dcm	-1.12775
yggT	-1.25783		ycgX	-1.67445		lsrB	-1.42692		yhjR	-1.13278
ahpF	-1.2591		nadE	-1.67532		rseA	-1.42999		elaB	-1.13329
yefM	-1.26349		malI	-1.6772		ttcC	-1.43132		ynfK	-1.13463
yihN	-1.26709		yccM	-1.67742		murP	-1.43292		gspL	-1.13914
nikC	-1.26726		kbl	-1.67754		btuE	-1.43778		ydcM	-1.13986
yfbT	-1.2706		ydcO	-1.68019		murE	-1.44039		hisL	-1.1399
ftsZ	-1.27367		pepE	-1.68228		mglA	-1.44299		iap	-1.14093
alaS	-1.27591		nrdF	-1.68601		msrB	-1.4432		lsrB	-1.14137
sucB	-1.27867		fadL	-1.68678		ycgN	-1.44414		uvrC	-1.14309
xseA	-1.27911		yqiC	-1.68795		nfrA	-1.45059		rybA	-1.14564
yfaY	-1.28081		ade	-1.69519		ybjJ	-1.45258		degP	-1.14582
priC	-1.28102		fsaA	-1.69625		ycfZ	-1.45286		yjfL	-1.14636
yfcH	-1.28606		sgrS	-1.6988		yihG	-1.45321		folM	-1.14926
ubiF	-1.28808		ydfO	-1.70223		damX	-1.45356		yniD	-1.15031
idnO	-1.28836		yjaG	-1.70396		ydiP	-1.45507		ycbB	-1.15354
yeiI	-1.29028		yajQ	-1.70514		mglB	-1.45547		ylbH	-1.15582
gldA	-1.29179		secB	-1.70618		yjhB	-1.45853		yqhH	-1.15711
queF	-1.29689		yihW	-1.70914		ycjD	-1.45871		yphH	-1.15788
glpC	-1.29727		ycgL	-1.71282		cysB	-1.46507		cld	-1.15834
yhdP	-1.29759		yiiU	-1.71666		pptA	-1.46656		pbpG	-1.15895
yhhQ	-1.29794		galK	-1.71753		chbG	-1.46862		arsC	-1.16242
dcrB	-1.29935		yaiE	-1.71858		essD	-1.46896		ybjJ	-1.16243
rffM	-1.30034		eda	-1.71965		ybhS	-1.46957		mglB	-1.16844
yqfB	-1.30052		nagZ	-1.72393		ylbA	-1.47114		damX	-1.16916
clpX	-1.30267		hemD	-1.72647		cmoA	-1.47663		gshA	-1.16933
lysR	-1.30521		gpmM	-1.73173		modE	-1.47685		gsiA	-1.16941
aaeX	-1.3059		rhsA	-1.73219		flu	-1.48172		ompC	-1.16979
lysA	-1.31009		galT	-1.73745		ycgJ	-1.48617		yebZ	-1.17054
pdxJ	-1.31314		ybbB	-1.7423		chaA	-1.48796		metH	-1.17501
dapB	-1.31611		tldD	-1.74474		nfsB	-1.49095		cysK	-1.17668
pgi	-1.31756		dapD	-1.7493		ycaM	-1.49434		fadI	-1.17685
yfeO	-1.32117		mtn	-1.75475		sbcB	-1.49763		solA	-1.1784
mutL	-1.32634		tdcA	-1.75555		frdD	-1.49799		nagD	-1.18419
folP	-1.3288		dcp	-1.758		yeaC	-1.49924		allC	-1.18465
yhbJ	-1.32915		hycI	-1.76134		cobU	-1.50958		hybE	-1.18665
rplV	-1.33195		yaeH	-1.76313		dmsD	-1.51041		sdiA	-1.1881
gmhB	-1.33231		mprA	-1.77669		ynfA	-1.51113		ryfA	-1.18985
fbaA	-1.33418		dkgA	-1.78029		ymfA	-1.5118		nmpC	-1.19048
ypjD	-1.33522		cutA	-1.78218		yjiM	-1.5118		bamB	-1.19173
ygaZ	-1.33671		tonB	-1.7822		srlE	-1.51245		msrB	-1.19183
ygiF	-1.3368		yiiD	-1.78606		pntB	-1.51654		pfkB	-1.19333
glnE	-1.33792		prlC	-1.79632		polA	-1.51824		aas	-1.19395
fecE	-1.33909		dcuC	-1.80022		rfaS	-1.51873		cdaR	-1.19586
grpE	-1.34236		pfkA	-1.80351		yneH	-1.52395		yjdF	-1.19602
ygaH	-1.34398		purA	-1.80609		frdC	-1.52712		rnc	-1.19681
ompC	-1.344		yjiD	-1.81062		ybjC	-1.52854		pcnB	-1.20566
yjjX	-1.34499		moaC	-1.81247		mdtJ	-1.53098		amn	-1.20957
nrdB	-1.34636		yzgL	-1.81293		mscL	-1.5369		ftsI	-1.21031
ybgK	-1.35044		zur	-1.8159		galU	-1.53698		yfcZ	-1.21046
tomB	-1.35046		yibL	-1.81722		pgaA	-1.53748		yqhA	-1.2141
ubiH	-1.35821		fhlA	-1.82336		yehD	-1.54003		csiR	-1.21657
yibK	-1.3592		moaB	-1.82944		cspD	-1.54133		ydcU	-1.21697
nrfE	-1.36169		ygaZ	-1.83335		holA	-1.54309		hybO	-1.21888
hypD	-1.36436		ccmA	-1.8448		gst	-1.54647		yhhK	-1.21923
yibT	-1.36509		glgA	-1.85242		yijP	-1.54691		ybeY	-1.22248
hybB	-1.36551		ysaA	-1.8525		yehU	-1.54775		ybgI	-1.22616
cpdB	-1.36826		ybhG	-1.85262		hipA	-1.55344		ycdX	-1.23003
yqjH	-1.36965		ptsI	-1.85972		ydbL	-1.55363		cadB	-1.23239
ybiY	-1.3728		yafO	-1.86288		barA	-1.55681		ydcT	-1.23402
ytfB	-1.37456		hslU	-1.8683		ycaK	-1.55719		yfjV	-1.23643
yieH	-1.39355		rsmE	-1.86945		pth	-1.55732		ftsQ	-1.23828
yfaV	-1.39389		queF	-1.87512		add	-1.55969		ydfH	-1.23992
eutS	-1.39569		ushA	-1.87628		chbF	-1.56225		srlD	-1.24617
frlB	-1.39834		ybiB	-1.87834		ycbC	-1.56753		ftsW	-1.25572
yjjY	-1.40009		ccmC	-1.87868		chbR	-1.56862		rbbA	-1.25855
argE	-1.40595		agp	-1.88024		ymdB	-1.57219		ybjC	-1.25923
ispB	-1.40997		yidE	-1.88642		cfa	-1.57406		ylaB	-1.2595
eutQ	-1.41273		dcrB	-1.88881		ylbG	-1.57415		yjjP	-1.26015
recR	-1.41537		hupA	-1.89235		yaiW	-1.57666		rssA	-1.26151
gltB	-1.4184		malS	-1.89885		katG	-1.57957		yajG	-1.26375
yfbU	-1.41882		purH	-1.91189		ybjX	-1.58286		yicS	-1.26635
gor	-1.42139		serS	-1.91376		nfrB	-1.58304		nuoH	-1.2681
aphA	-1.42178		melR	-1.92709		tdk	-1.58335		ydiZ	-1.26921
acrD	-1.42502		sufS	-1.93213		nagC	-1.58366		glgP	-1.27249
yacC	-1.42616		ybjN	-1.9347		sdiA	-1.58602		aegA	-1.28136
glpF	-1.43065		yhcB	-1.93485		mdoC	-1.58946		asmA	-1.28263
gspM	-1.43075		talB	-1.93883		rfaP	-1.5899		hybA	-1.28336
glcF	-1.43238		yjjM	-1.9452		manY	-1.59028		yjhY	-1.28628
cybC	-1.44818		yfbU	-1.94782		kdgR	-1.59168		accB	-1.29125
envZ	-1.44932		uspA	-1.9498		ynjD	-1.5935		ypeB	-1.29248
yqjI	-1.45184		mog	-1.95375		tpx	-1.59355		yfjF	-1.29685
tsx	-1.45217		arcB	-1.95593		rydC	-1.59483		yeaC	-1.2981
yafY	-1.45316		tdh	-1.96108		pfkA	-1.59577		alaS	-1.3017
yjhG	-1.45583		entF	-1.96636		flhD	-1.59656		mepA	-1.30188
ygfB	-1.45934		yicC	-1.96965		symR	-1.59765		yihI	-1.30329
nanR	-1.45973		ddlA	-1.97062		ydcA	-1.59945		dpiA	-1.30357
idnD	-1.46179		ydfG	-1.97395		cydB	-1.60042		csiE	-1.30653
yhaK	-1.46201		mtlD	-1.97571		xthA	-1.60355		ygeR	-1.30798
dkgA	-1.46351		gldA	-1.97813		mdoD	-1.60781		ispG	-1.30817
yggN	-1.46627		ydcN	-1.99555		yneG	-1.6091		yoeG	-1.31103
eutD	-1.46776		ygaH	-1.99848		torI	-1.61127		yjgM	-1.31116
ygaY	-1.47477		hns	-2.00326		yebS	-1.6151		yidH	-1.31217
ampD	-1.47482		gutM	-2.00749		ybdN	-1.61538		eutB	-1.31221
gltA	-1.48886		rfaZ	-2.00839		ansA	-1.6226		rcsB	-1.31555
yjiY	-1.48961		hslV	-2.01414		rihA	-1.632		pdxK	-1.31577
dedA	-1.49955		gshB	-2.03309		holE	-1.63716		menF	-1.3192
yjjM	-1.49961		dsrB	-2.03944		ydcL	-1.63801		yccJ	-1.32016
rsmE	-1.49965		yrfG	-2.04969		aphA	-1.64555		cpdB	-1.32332
yaeH	-1.50227		sodA	-2.05714		rluE	-1.64885		nuoI	-1.32407
gcvH	-1.5072		cspC	-2.06554		iap	-1.65322		yfaU	-1.32492
dapD	-1.50815		gntP	-2.0752		ydfG	-1.65351		tyrB	-1.32716
ucpA	-1.51399		yiaF	-2.07557		deoR	-1.65439		yfiE	-1.33661
yfgD	-1.51899		elbB	-2.07851		yfjW	-1.65777		hfq	-1.3369
yjjP	-1.52008		glnA	-2.08101		ychJ	-1.65867		rpoS	-1.33741
ypfI	-1.52254		grxB	-2.08334		malT	-1.6621		spoT	-1.33786
pmbA	-1.5249		fucU	-2.08543		ynjB	-1.66361		pmbA	-1.33927
yjhB	-1.53088		fhuB	-2.08781		rcsC	-1.66373		fdoH	-1.34306
truA	-1.53158		lpcA	-2.09344		ycjG	-1.6673		ytfJ	-1.34508
moaB	-1.53197		ligT	-2.09526		ydhC	-1.67094		ycbG	-1.34679
ybbO	-1.5345		ppiB	-2.09611		ybdF	-1.67114		narP	-1.35572
yfgC	-1.53525		malE	-2.09715		mglC	-1.67846		ybjX	-1.35753
hisJ	-1.54195		bcsF	-2.10457		pabB	-1.68143		ftsZ	-1.35814
glpK	-1.54363		eutQ	-2.11006		yhhJ	-1.68296		ybjP	-1.3584
rpiA	-1.5443		yaaY	-2.11361		pspF	-1.68364		mpaA	-1.35848
yjjL	-1.54587		pck	-2.11527		yedF	-1.68535		ybdG	-1.35973
yghU	-1.55008		ghrB	-2.13108		asnS	-1.68612		gsiB	-1.36318
hflK	-1.55138		xthA	-2.1399		rsxC	-1.68744		lptA	-1.3636
yqiA	-1.55737		ybiH	-2.15023		nhaB	-1.69067		yfhG	-1.36535
lnt	-1.55878		pgaA	-2.15619		vsr	-1.6914		ftnB	-1.36701
tdcA	-1.5645		yijD	-2.15782		ygjV	-1.69679		wecH	-1.37034
yggW	-1.5667		gpmA	-2.15952		rfaL	-1.70013		arnA	-1.3742
gpmA	-1.56999		bcsE	-2.16346		mdtK	-1.70237		yehU	-1.37675
slt	-1.57732		pgaC	-2.16747		yihI	-1.70276		mcrB	-1.37824
arsC	-1.58602		hemC	-2.18261		acrA	-1.70355		ymdB	-1.38208
fklB	-1.59051		yihY	-2.19739		ynfK	-1.71006		ypdA	-1.38394
yafJ	-1.59401		tpiA	-2.20067		garD	-1.72337		kptA	-1.38524
yjfP	-1.59414		yhdH	-2.20145		yciC	-1.73424		coaE	-1.38668
glnA	-1.5978		hslO	-2.20591		mdh	-1.73727		intZ	-1.39819
yhhY	-1.60067		yidZ	-2.20626		yciX	-1.73861		smg	-1.4125
glnG	-1.60938		yafN	-2.21834		menF	-1.73871		asd	-1.41361
hypA	-1.61037		ycaR	-2.21923		yjcO	-1.73916		ybgK	-1.41838
cpdA	-1.61254		grpE	-2.22871		fadR	-1.73956		pntB	-1.41905
hybE	-1.61451		ycfP	-2.22941		ftnB	-1.73974		mraY	-1.42241
ptrA	-1.61672		hypB	-2.22967		yiaC	-1.745		lpxL	-1.42464
hybF	-1.61898		ygiN	-2.23217		yddM	-1.7677		wrbA	-1.42535
glgC	-1.63215		nikB	-2.23974		mcrB	-1.77292		yehT	-1.42751
deoD	-1.63525		mtgA	-2.24673		rrsH	-1.77336		cobT	-1.42976
bioH	-1.63534		gnd	-2.24682		fabI	-1.77737		yafD	-1.43311
greB	-1.63726		ybaN	-2.2618		purU	-1.77845		flhC	-1.43327
ubiX	-1.63856		ldhA	-2.26724		ylbH	-1.78175		nrfG	-1.43333
hsdR	-1.63887		ccmD	-2.26979		yehT	-1.79183		hisS	-1.4429
ybgI	-1.6394		yihA	-2.27589		yejE	-1.79466		moaA	-1.44835
yqaA	-1.64604		nepI	-2.28149		mdtH	-1.79479		bcsG	-1.45373
ygiB	-1.64746		hypD	-2.28935		yniB	-1.79883		nirB	-1.45458
murG	-1.6503		yjeT	-2.2968		lsrR	-1.79983		yqeC	-1.45588
moaD	-1.65319		nlpE	-2.29961		ydeE	-1.80034		lamB	-1.45825
msrA	-1.65715		mfd	-2.31777		yhfK	-1.80246		yejL	-1.45966
yaeI	-1.65726		eutP	-2.32013		uspG	-1.80288		rhtC	-1.465
ung	-1.66141		ompC	-2.32232		yrdB	-1.8039		rcnR	-1.46563
ygcP	-1.66401		nadC	-2.33212		rtn	-1.80556		rpoZ	-1.47007
yheV	-1.66997		fabI	-2.33745		sanA	-1.81189		yfdY	-1.47416
hybC	-1.67315		kdsA	-2.33836		ynbD	-1.81967		barA	-1.4844
basR	-1.67841		yjjW	-2.33923		yciK	-1.84061		ygcJ	-1.48727
fdnH	-1.68213		pykF	-2.33992		mpaA	-1.84134		rygC	-1.48753
asd	-1.68497		deoC	-2.3452		uspF	-1.842		rcsD	-1.4885
hypC	-1.68883		murI	-2.34788		prkB	-1.84601		ytfP	-1.49214
ccmA	-1.69313		hypC	-2.35015		hipB	-1.85263		yqjD	-1.49481
iadA	-1.70623		yaaJ	-2.35309		ycbG	-1.86503		dacC	-1.49848
cdd	-1.70683		yihX	-2.36044		dmsA	-1.86955		aroD	-1.50125
yjtD	-1.71754		sufE	-2.37442		ccmD	-1.87115		yfeZ	-1.50259
glgB	-1.7309		yaeJ	-2.37819		bcsE	-1.87591		cls	-1.50301
ymgF	-1.73157		yhiR	-2.38392		cmr	-1.8773		ytfM	-1.50848
nrfG	-1.73735		yfeH	-2.3845		ygiS	-1.87733		yiaC	-1.50957
clpP	-1.74425		glnL	-2.38718		yaiL	-1.87835		malT	-1.51086
evgA	-1.74431		yjiY	-2.39449		dmsC	-1.88069		rhsD	-1.51577
yieE	-1.76109		yjjI	-2.39611		kch	-1.88861		micA	-1.5176
yaeP	-1.76227		ybbL	-2.46412		phoQ	-1.89209		ybjL	-1.5203
hypB	-1.76356		yiiM	-2.47506		yjiT	-1.90126		rob	-1.52167
yeeZ	-1.76637		malQ	-2.48015		rraA	-1.90341		yfeA	-1.52197
dacB	-1.76651		agaW	-2.52721		tehA	-1.90722		ytjC	-1.53155
yieF	-1.77165		glnP	-2.54366		ycdX	-1.9148		yeaT	-1.5354
gcvP	-1.77342		deoD	-2.55359		imp	-1.91612		imp	-1.53568
bcsG	-1.77801		yjdK	-2.55798		manZ	-1.91686		yiiS	-1.53603
glpB	-1.78074		ahpF	-2.56961		intZ	-1.91854		narG	-1.5443
yghZ	-1.79797		mak	-2.57077		gnd	-1.92356		yciX	-1.54751
ppk	-1.80138		narI	-2.57283		yhfY	-1.93075		bssS	-1.54893
yjgJ	-1.80529		yacL	-2.57726		chbC	-1.93818		yniA	-1.54942
gshA	-1.80541		lamB	-2.57918		yegH	-1.9476		narK	-1.55414
zupT	-1.8069		nikA	-2.58069		yeaK	-1.95371		ydaN	-1.55766
yjhC	-1.80878		malP	-2.58985		pykF	-1.96373		gutQ	-1.56494
ppx	-1.80943		yqfB	-2.60125		mdoH	-1.9657		rmf	-1.57215
moaC	-1.81227		deoA	-2.60591		lolE	-1.96657		rbn	-1.57249
yjiA	-1.81251		rhsB	-2.63822		cytR	-1.96667		hybB	-1.57296
ybgL	-1.81354		yjiA	-2.65941		ybgE	-1.9704		hybG	-1.57416
yjeI	-1.81505		baeR	-2.65949		amiC	-1.97141		uvrY	-1.57458
nupG	-1.81769		dtd	-2.66011		ydcM	-1.98115		rrmJ	-1.57732
kefB	-1.81903		glpX	-2.67457		ychO	-1.98131		bisC	-1.58056
pck	-1.82547		napA	-2.6768		abgR	-1.98181		gst	-1.58209
sodA	-1.82566		hypE	-2.68209		yrdA	-1.98323		glnE	-1.58868
pepD	-1.82846		malK	-2.69404		speG	-1.98607		dmsB	-1.59217
nikR	-1.82854		hypA	-2.71845		blr	-1.99356		yrbL	-1.59297
yffB	-1.82983		glnQ	-2.7338		ycjW	-1.99422		chbC	-1.59384
qseB	-1.84556		cdd	-2.74717		cho	-1.99667		rcsF	-1.59746
galR	-1.84922		sseA	-2.78251		yebK	-1.99967		yejE	-1.59905
atoS	-1.85157		yieF	-2.80384		yhaV	-2.01105		lptB	-1.60363
ydhF	-1.85322		yieE	-2.80985		yeiS	-2.01452		symR	-1.60995
yqiB	-1.85368		malM	-2.82984		narP	-2.0204		gmk	-1.61052
fdnI	-1.85373		udp	-2.85597		ydgK	-2.02216		uspG	-1.61111
pgl	-1.85628		ccmE	-2.88331		ycjZ	-2.02736		yfjW	-1.61125
nikD	-1.85696		uxuA	-2.89049		leuP	-2.02802		def	-1.61198
ygdH	-1.86433		yhhN	-2.91869		wbbK	-2.0307		rssB	-1.61503
galM	-1.86769		yhjK	-2.92483		yciB	-2.03211		surE	-1.61893
gudX	-1.86783		basR	-2.9551		malX	-2.04103		ybgE	-1.62138
moaA	-1.87619		yeaI	-2.97581		rssB	-2.04249		acrA	-1.62308
hflC	-1.8949		dsbA	-2.98866		ccmE	-2.04353		tag	-1.62531
yfiD	-1.8993		rna	-3.02197		ybbL	-2.04413		ydgA	-1.62783
yhaH	-1.90326		narX	-3.0487		yoaC	-2.04628		ygcF	-1.63173
fucI	-1.90591		zraS	-3.06581		ihfB	-2.04678		glgB	-1.63413
katG	-1.91056		ybjD	-3.06867		exoX	-2.04958		rcsC	-1.63645
tldD	-1.91248		polA	-3.08048		malY	-2.05606		atoS	-1.63659
gshB	-1.91394		yddE	-3.08485		ppiA	-2.06392		folE	-1.64114
mgsA	-1.92719		dkgB	-3.08825		ydhY	-2.06508		tatE	-1.64315
ppiA	-1.92971		yaeQ	-3.11785		dmsB	-2.07724		yegT	-1.6473
deoC	-1.93008		ampE	-3.17882		yhfZ	-2.08362		yebR	-1.65067
ygfI	-1.93385		gor	-3.19336		helD	-2.08526		narH	-1.66195
glgP	-1.93689		uxuB	-3.21309		ydiA	-2.09577		hemH	-1.6649
rrmJ	-1.96762		fucI	-3.21338		sapD	-2.09823		ydgC	-1.66609
maeB	-1.97332		rdgC	-3.22801		yneM	-2.09879		zitB	-1.66673
csrA	-1.9962		tsx	-3.26476		nirB	-2.09889		epd	-1.66947
glmM	-2.00197		rihA	-3.29407		dgsA	-2.10239		ryeA	-1.66992
rihC	-2.00601		nikC	-3.29772		cysZ	-2.10501		aroG	-1.67165
rseC	-2.01817		rihC	-3.29831		ydbH	-2.10652		mutT	-1.67167
luxS	-2.04917		napC	-3.33494		lolC	-2.1068		cobU	-1.67284
bglA	-2.05149		syd	-3.37578		fumB	-2.1108		dgt	-1.67483
dcuC	-2.05772		glnH	-3.43122		yhhL	-2.12397		yniC	-1.67636
tesA	-2.0586		nupG	-3.546		yiiS	-2.13634		gcvP	-1.67768
yhcH	-2.07867		narJ	-3.62801		ompC	-2.14811		ybiV	-1.68187
tdcB	-2.07959		mgsA	-3.63327		minD	-2.14974		ycbL	-1.68482
yhdH	-2.08116		exuT	-3.641		pntA	-2.15078		nfsA	-1.6882
ygiC	-2.08293		pgaB	-3.65863		kdsA	-2.16592		hflB	-1.69412
glgX	-2.08886		narG	-3.71048		ynaI	-2.16703		idnR	-1.69627
cpxR	-2.09251		yqgA	-3.71083		sodB	-2.17073		ygcO	-1.69743
glpD	-2.09834		selA	-3.72854		yicH	-2.17823		gcvT	-1.69883
yaiE	-2.10746		mdaB	-3.78527		dgkA	-2.19111		hdfR	-1.70424
evgS	-2.11324		ampD	-3.79134		murQ	-2.19963		ybgL	-1.70509
fucK	-2.14069		narH	-3.84811		minC	-2.20336		yghU	-1.70676
hfq	-2.17304		malY	-3.94301		mdoG	-2.20506		ansB	-1.70967
narX	-2.21235		nikR	-3.97184		sapB	-2.20745		mdoD	-1.71013
yqcA	-2.22028		nikD	-3.9827		flhC	-2.20823		yciT	-1.7131
glnL	-2.22958		nirD	-4.00002		ycgM	-2.21187		pptA	-1.71361
rseB	-2.266		ydhF	-4.02357		gutQ	-2.21188		ytfN	-1.71603
yhiR	-2.26684		narL	-4.02872		ghrA	-2.21909		yaiL	-1.71933
nrfF	-2.27623		yqhD	-4.03948		srlD	-2.23392		cydB	-1.72503
arcB	-2.27673		fucK	-4.05645		ydcP	-2.24086		yneM	-1.7255
glpA	-2.28392		nirC	-4.08195		yniC	-2.2492		fdhD	-1.72588
ptsA	-2.30103		adiY	-4.28756		ydgJ	-2.25432		ygiC	-1.73991
nanA	-2.32362		ybeY	-4.3001		ynfG	-2.26342		yjgJ	-1.7404
dapE	-2.33126		napH	-4.35588		ynjA	-2.2683		rygD	-1.74054
xylR	-2.33703		fucP	-4.36647		ydgA	-2.27097		ydiA	-1.74859
ygcN	-2.33733		uxaB	-4.41161		djlA	-2.27261		fbaA	-1.75336
sfsA	-2.34736		uxaC	-4.4585		atoC	-2.27639		creB	-1.7583
nagB	-2.3538		ybiY	-4.46594		yceM	-2.2792		rstB	-1.75837
hybG	-2.35723		selB	-4.47033		rssA	-2.288		malK	-1.76221
yfiE	-2.37323		yhhL	-4.49687		sppA	-2.29109		macA	-1.76551
gudP	-2.38157		nirB	-4.78309		acrR	-2.29518		yqjB	-1.76575
glgA	-2.38482		ygjR	-4.84189		mfd	-2.2989		fkpA	-1.77108
yjcE	-2.40312		narK	-4.89928		ybjD	-2.30284		yafC	-1.77219
ompR	-2.40647		napB	-4.90316		yabP	-2.30682		yhbW	-1.77346
malP	-2.41048		fsaB	-5.08936		yedE	-2.3073		nhaB	-1.77821
miaA	-2.412		napG	-5.18551		xapR	-2.31888		yebS	-1.78357
ypdA	-2.41613		ptsA	-5.26429		ycbL	-2.32168		flhD	-1.78368
mdaB	-2.43137		malX	-5.27938		sohA	-2.32925		ygbF	-1.78513
yfgG	-2.43441		nikE	-5.40873		leuE	-2.3401		dcuA	-1.7858
fucP	-2.45759		uxaA	-5.57044		rbbA	-2.34258		ytfB	-1.79031
yqhD	-2.45945					yeaT	-2.3655		garD	-1.79107
argP	-2.47357					yfeS	-2.37921		yjgR	-1.79355
nrfD	-2.55483					fdhD	-2.38277		ygiF	-1.79357
fucA	-2.55926					yeiA	-2.3966		bfr	-1.79484
syd	-2.56982					yceH	-2.39673		hemF	-1.79806
bcsE	-2.58871					yphH	-2.4052		gcvH	-1.80373
elbB	-2.59303					uspD	-2.40812		cadC	-1.80781
yhhX	-2.60126					ycbK	-2.409		envZ	-1.81573
glk	-2.62336					coaA	-2.41023		yhaH	-1.8194
nanK	-2.66149					ydhX	-2.41452		fmt	-1.81983
deoA	-2.67695					ycgL	-2.41823		yqjA	-1.82261
nanT	-2.75283					yciM	-2.41894		yegH	-1.82683
fecD	-2.75523					lrhA	-2.41979		xylR	-1.82972
tdcD	-2.76586					ybdG	-2.42389		xapR	-1.83086
narL	-2.76723					dcm	-2.42409		ynfC	-1.83153
udp	-2.79955					ydhO	-2.42467		proB	-1.85338
ygiN	-2.8059					yfjK	-2.43416		dmsA	-1.85513
nrfB	-2.84038					ydjZ	-2.43939		garL	-1.85595
malQ	-2.84916					kefA	-2.44404		rstA	-1.85982
yhhN	-2.85931					rluF	-2.4476		murE	-1.86195
malS	-2.89311					ynfF	-2.45164		ygiH	-1.86621
ygjR	-2.9421					hscC	-2.46061		ihfB	-1.86715
yggE	-2.96741					yciT	-2.46657		tas	-1.86862
nadK	-3.02092					yobD	-2.46922		garP	-1.86993
fucO	-3.09112					yfiB	-2.47985		tesA	-1.872
ygcO	-3.10873					ompT	-2.48096		clcA	-1.87431
fucU	-3.1692					cnu	-2.48474		murP	-1.87445
nrfC	-3.17873					minE	-2.50089		yncA	-1.8776
intA	-3.23864					yceB	-2.50267		yfhK	-1.87851
glnP	-3.25602					yedV	-2.50677		mppA	-1.8829
mtgA	-3.28786					yciQ	-2.5106		nagE	-1.88434
narI	-3.35335					nudL	-2.5205		gltA	-1.89342
tdcC	-3.36439					yedW	-2.52867		ygcI	-1.89457
nikE	-3.4135					sapF	-2.54328		yfeS	-1.89705
malE	-3.43419					ribC	-2.55224		yfeO	-1.90397
bcsF	-3.46122					yciZ	-2.55365		yjfP	-1.90631
lamB	-3.47077					ldcA	-2.55651		csrD	-1.91562
malK	-3.4837					allC	-2.55866		yejM	-1.91933
fsaB	-3.48907					ynfC	-2.59862		ymgF	-1.92253
nanE	-3.63378					ulaR	-2.59901		intA	-1.92868
glnH	-3.65746					rimJ	-2.60583		yqjC	-1.93004
yhfL	-3.7563					yejF	-2.61339		hsdR	-1.93061
napC	-3.83087					yeaP	-2.61877		malE	-1.93283
glnQ	-3.90684					ynjE	-2.62305		gspM	-1.93314
napF	-3.94574					ampC	-2.63484		ybfA	-1.93601
nrfA	-4.01461					rnlA	-2.63581		yfjH	-1.93679
tas	-4.07794					ydhU	-2.65153		nlpC	-1.94074
yiiM	-4.10581					cobT	-2.65955		ygiB	-1.94106
nirB	-4.13878					ynfE	-2.6597		yfgO	-1.94225
napB	-4.16619					tyrR	-2.66376		nagA	-1.94697
narJ	-4.44094					yciU	-2.68056		rraA	-1.94993
malM	-4.45211					trkG	-2.71141		shiA	-1.96108
tdcE	-4.56304					sapA	-2.72099		bamD	-1.96204
malF	-4.68151					cobS	-2.73289		yabP	-1.96576
narG	-4.68567					yeiT	-2.7827		nagB	-1.97279
napH	-4.72172					srlR	-2.78481		cnu	-1.97895
malG	-4.7909					nlpC	-2.79475		yoaF	-1.98052
napA	-4.80979					phoP	-2.81342		cydA	-1.99061
napG	-4.82631					ybbM	-2.81833		yfeY	-1.99672
napD	-5.11384					sapC	-2.83639		hybC	-2.00268
narH	-5.21599					pagB	-2.83643		yliJ	-2.003
tdcF	-5.45642					solA	-2.87813		napA	-2.00659
ybeY	-5.5169					ftnA	-2.88547		nrfF	-2.00953
narK	-5.7479					uvrY	-2.92017		cybC	-2.00985
yjhS	-5.92689					yfiR	-2.92285		surA	-2.01156
tdcG	-5.93354					ydfH	-2.97034		smf	-2.01679
nirD	-6.19365					yfdZ	-2.97876		uspD	-2.0349
nanM	-6.33877					ybhK	-2.98531		ypeA	-2.03518
nanC	-6.34046					ydcN	-2.99354		dgkA	-2.03555
nirC	-6.62208					ybiP	-2.9936		yhfL	-2.03579
cysG	-6.9304					yibQ	-2.99989		aroE	-2.03749
						htrG	-3.01279		panD	-2.05073
						yoaE	-3.03682		malM	-2.05132
						yddG	-3.04687		idi	-2.05204
						ydjY	-3.05486		lysU	-2.06237
						ybfA	-3.07301		cysZ	-2.06254
						ydjX	-3.075		pcm	-2.06836
						ydbA	-3.12266		rluD	-2.07249
						intD	-3.12898		ptsP	-2.09202
						ynfB	-3.16241		cysB	-2.09363
						cybB	-3.18352		yfgG	-2.10138
						yncN	-3.2545		yceB	-2.10586
						yejA	-3.34991		ynhF	-2.10706
						yfiN	-3.39761		pspF	-2.11012
						ydhW	-3.42587		csrA	-2.11763
						yhjJ	-3.47274		aphA	-2.13465
						adiY	-3.52746		yfhA	-2.13631
						ydiV	-3.54265		yedW	-2.13653
						yejB	-3.57034		ybgA	-2.15025
						yfjL	-3.64282		mscL	-2.15432
						ydhV	-3.83472		blr	-2.15805
						ydcQ	-3.95078		ivbL	-2.16362
						uvrC	-4.08679		yfgD	-2.1638
						mppA	-4.15322		creA	-2.16518
						gutM	-4.16884		nrfB	-2.16761
						hns	-4.47853		speG	-2.16922
						yfeK	-4.61068		bglX	-2.16992
						yicL	-4.62098		pntA	-2.17037
									galR	-2.17172
									ygfI	-2.18391
									murQ	-2.19072
									ilvL	-2.19122
									yjiV	-2.19359
									allR	-2.21237
									truD	-2.21361
									ppx	-2.21764
									ynfB	-2.22272
									glk	-2.22524
									yicL	-2.22716
									nrfC	-2.23168
									yegX	-2.2366
									aaeR	-2.24044
									yjcO	-2.27282
									ygeV	-2.27578
									rimN	-2.27869
									mdh	-2.28135
									bcsF	-2.28277
									yejB	-2.29562
									nrfD	-2.29575
									cadA	-2.29625
									bcsE	-2.30116
									ascG	-2.30877
									yhcF	-2.32274
									yncN	-2.33029
									yjiT	-2.33267
									ychO	-2.33514
									msrA	-2.33941
									mug	-2.354
									ybgT	-2.37722
									yceM	-2.38481
									atoC	-2.38775
									lrhA	-2.39468
									zupT	-2.39541
									nirD	-2.39932
									hemN	-2.4039
									zipA	-2.40663
									intB	-2.40807
									pagB	-2.41034
									yhaV	-2.44172
									garR	-2.44488
									evgA	-2.44703
									yfhM	-2.45658
									cspD	-2.45884
									insO	-2.46334
									yjcE	-2.4667
									rseC	-2.49667
									arcA	-2.50521
									yfeW	-2.51028
									yggN	-2.51457
									yeiA	-2.5158
									rimJ	-2.51925
									yjiP	-2.53297
									phoP	-2.53389
									yhhJ	-2.5348
									tnaB	-2.54378
									phoQ	-2.57084
									ygbI	-2.5925
									yggM	-2.60239
									yfiH	-2.60305
									dld	-2.60461
									gudD	-2.60498
									yrdD	-2.61235
									yrdB	-2.64114
									ompT	-2.65017
									napF	-2.67964
									yafK	-2.68589
									elaA	-2.70129
									idnT	-2.70891
									hns	-2.73073
									yjeI	-2.75695
									yjdL	-2.77616
									ppiA	-2.78549
									yciZ	-2.79165
									nrfA	-2.79994
									ydcQ	-2.80484
									dinJ	-2.80708
									garK	-2.82031
									yegW	-2.83098
									ycbK	-2.84768
									yfcO	-2.86253
									yafQ	-2.86283
									yceH	-2.87161
									dapE	-2.90267
									rpoE	-2.90342
									fdnG	-2.90661
									katG	-2.92525
									sohA	-2.93317
									napD	-2.94006
									ghrA	-2.94113
									rtn	-2.94319
									ompR	-2.96675
									yeaP	-2.97663
									rluF	-2.99642
									ppk	-3.00868
									yfgA	-3.04531
									malG	-3.05056
									yraN	-3.06613
									cobS	-3.06806
									yeiT	-3.08278
									evgS	-3.08884
									fdnH	-3.08895
									yffB	-3.13456
									intD	-3.14666
									malF	-3.15449
									ybhK	-3.25256
									xseA	-3.2838
									rseA	-3.28875
									nlpD	-3.29696
									yejF	-3.29818
									fdnI	-3.31923
									yfiR	-3.3668
									yfjO	-3.40436
									yraM	-3.40788
									ydiV	-3.42219
									htrG	-3.45661
									yfjK	-3.51314
									yicH	-3.51589
									amiC	-3.51967
									yfiN	-3.53038
									cybB	-3.53994
									gudX	-3.58091
									yejA	-3.64702
									yfeK	-3.65672
									yrdA	-3.75134
									phr	-3.76398
									ftnA	-3.76616
									yfjL	-3.776
									yhcH	-3.79553
									rseB	-3.85435
									nirC	-3.91038
									yfgC	-3.93096
									yjhC	-3.94807
									yjhB	-3.994
									yfiB	-4.11005
									nanT	-4.12975
									torI	-4.19031
									gudP	-4.26443
									nanK	-4.446
									nanA	-4.54727
									cysG	-5.03971
									yfdZ	-5.09215
									rnlA	-5.09683
									nanE	-5.35158
									nanC	-7.62595
									yjhS	-7.71023
									nanM	-8.28923
