# Supplementary material for: Central role for RNase YbeY in Hfq-dependent and Hfq-independent small-RNA regulation in bacteria
Source: BMC Genomics. 2014 Feb 11;15:121. doi: 10.1186/1471-2164-15-121 (PMC3933206; doi:10.1186/1471-2164-15-121)
Supplement: Additional file 2: Table S2 — Names and ΔZ scores of genes changing during exposure to HU only in ybeY + or ybeY- condition as shown in Figure 2 (columns A-E). Further, names and ΔZ scores of 535 genes overlapping in Figure 2 are illustrated in G-J. [file 1471-2164-15-121-S2.xlsx]

## Sheet: only_in_MC4100_not_in_ybeY.txt
Supplemental Table 2. Names and ΔZ scores of genes changing during exposure to HU only in ybeY+ or ybeY- condition as shown in Figure 2 (colums A-E). Further, names and ΔZ scores of 535 genes overlapping in Figure 2 are illustrated in G-J.
only_MC4100	DeltaZ_Score		only_ybeY	DeltaZ_Score		Gene_ybeY	DeltaZ_ybeY	Gene_MC4100	DeltaZ_MC4100
uxaB	5.66501		tdcG	6.08327		yqjI	5.20717	yqjI	2.96506
yqgA	4.09388		tdcF	5.71656		soxS	5.20572	soxS	5.13546
ybiY	3.96677		tdcE	4.77859		nrdB	4.6523	nrdB	4.18988
selA	3.67636		yhhQ	4.44925		yqjH	4.22521	yqjH	2.80508
uidR	3.6285		gspK	3.15339		yfaE	4.03054	yfaE	3.41647
tonB	3.54211		ygdE	3.07601		nrdG	4.02295	nrdG	4.50118
yoaA	3.44239		yggC	2.97696		ybhU	3.69144	ybhU	2.68573
gidB	3.41512		yraK	2.861		nrdA	3.65088	nrdA	2.93011
yeaI	3.34973		yhaK	2.63716		nrdD	3.55761	nrdD	3.62739
yaaJ	3.32993		yiiM	2.59528		nrdH	3.36728	nrdH	3.97858
pgaB	3.29088		hcaB	2.55886		metY	3.32152	metY	1.36174
fhuB	3.28599		ygbN	2.52168		ypfG	3.31614	ypfG	1.6715
yhjK	3.21379		yqiB	2.46459		serU	3.29369	serU	2.20156
hemB	3.1351		lysR	2.44919		nrdI	3.22941	nrdI	4.35773
entF	3.0989		ppdC	2.44883		yeiI	3.18495	yeiI	2.51704
ybiA	3.09268		yfiC	2.43534		sulA	3.16261	sulA	3.41042
yfeH	3.07518		truA	2.43342		yfiE	3.10874	yfiE	-1.33661
yadE	3.06799		tdcC	2.42918		recX	3.08788	recX	2.34969
ydaG	3.01926		mltB	2.35308		rmuC	3.00202	rmuC	2.97175
yjjW	2.97256		hcaF	2.27697		entS	2.99469	entS	2.23389
rdgC	2.89047		ygcU	2.18268		recN	2.97972	recN	1.87738
zraS	2.82702		yraJ	2.17535		tisB	2.94644	tisB	2.26726
gntP	2.79612		ygbJ	2.16791		rbsR	2.90213	rbsR	3.38624
agaW	2.79512		ypeC	2.16631		yigP	2.90108	yigP	3.37535
dkgB	2.77764		wcaB	2.15423		fecD	2.87967	fecD	1.64465
melR	2.77635		dnaT	2.14416		uxuB	2.84033	uxuB	5.15989
hofC	2.77615		ytfL	2.13937		dinD	2.83431	dinD	3.50102
purB	2.76904		yidK	2.12915		recA	2.75596	recA	2.12123
ampD	2.71787		yihN	2.11865		nrdF	2.71455	nrdF	4.21598
yigM	2.70035		ldrD	2.10342		exbB	2.70282	exbB	3.74692
ribA	2.68303		yphB	2.07947		oxyS	2.70042	oxyS	1.14956
pgaD	2.61808		fucU	2.0601		yfiF	2.66129	yfiF	1.13641
ushA	2.61626		ygaY	2.05065		yadI	2.66078	yadI	4.43582
yidZ	2.60911		tdcD	2.04393		ycfJ	2.65608	ycfJ	2.74197
cspH	2.59693		ygdB	2.01689		yebF	2.63094	yebF	2.65182
hycI	2.51034		gspJ	2.01545		ypfH	2.62326	ypfH	2.08855
alr	2.49619		scpB	1.97269		exuT	2.58954	exuT	7.25795
ccmH	2.44971		cpdA	1.92247		exbD	2.55554	exbD	3.16127
hemC	2.44482		phnD	1.91042		yeiH	2.51364	yeiH	1.04442
ydcO	2.39237		hcaC	1.89624		nrdE	2.50078	nrdE	3.98609
murI	2.38358		setB	1.89146		fucP	2.41714	fucP	4.32602
yihA	2.34002		yieH	1.89102		hcaT	2.40762	hcaT	1.45369
fhuC	2.33388		dacB	1.88273		rpiB	2.39974	rpiB	5.04808
ade	2.32145		yidL	1.88259		fepG	2.39558	fepG	2.22211
rhsB	2.31365		yggD	1.87031		polB	2.37326	polB	2.32644
hofB	2.31187		ygcS	1.86489		fepA	2.36163	fepA	3.2022
rluA	2.29737		yggR	1.86037		yebG	2.35865	yebG	2.51502
caiT	2.28385		recJ	1.85835		ffs	2.34674	ffs	2.29635
yicE	2.25273		phnC	1.854		fecI	2.34288	fecI	3.07444
yicC	2.24668		ypdE	1.84573		fhuF	2.30222	fhuF	3.50112
yjdK	2.24163		scpC	1.84038		umuC	2.28412	umuC	3.38856
yjjI	2.24027		acrD	1.8199		bfd	2.27295	bfd	1.40885
yajI	2.23382		dinF	1.81935		uxuA	2.26446	uxuA	4.8117
priA	2.23239		rplV	1.81544		ygcQ	2.23911	ygcQ	1.45959
dsrB	2.22698		yfdQ	1.80746		pflD	2.23423	pflD	1.19768
caiB	2.2155		ygcR	1.80253		dinG	2.17853	dinG	4.30741
mog	2.20702		ypjJ	1.79956		cysE	2.16817	cysE	2.72249
ispE	2.20302		yfaV	1.79585		dinI	2.16689	dinI	2.38706
glpX	2.19598		xylE	1.78521		rpiR	2.16675	rpiR	2.84309
rttR	2.18784		yraI	1.76133		rplO	2.16381	rplO	1.27548
ycaR	2.16565		yohD	1.75947		fucI	2.15151	fucI	3.45899
fabD	2.16447		yfdL	1.73127		yojI	2.1317	yojI	1.75273
yagX	2.15641		rpoA	1.71165		rffA	2.11754	rffA	1.2524
ydiU	2.15044		agaD	1.70265		fhlA	2.11367	fhlA	3.85421
fabH	2.14399		ygbK	1.68505		fsaB	2.1041	fsaB	3.70439
nikB	2.14195		yfiD	1.66827		ligB	2.09943	ligB	2.0291
ppiC	2.13214		glvG	1.66084		fecA	2.08832	fecA	2.56257
yrfG	2.09515		gntU	1.64995		umuD	2.0785	umuD	3.49822
ppdD	2.08685		secY	1.62552		fecE	2.07018	fecE	2.12398
nadC	2.08588		yphC	1.61323		hypC	2.06682	hypC	2.72814
tauD	2.06252		kefB	1.60375		yibK	2.05841	yibK	1.20252
basR	2.06003		tdcB	1.60359		hypE	2.05198	hypE	4.65125
rimL	2.05848		rpsD	1.60349		ygfX	2.0486	ygfX	1.22448
sodC	2.04176		rdlD	1.60089		fecR	2.03854	fecR	2.35403
rarA	2.01945		rpsK	1.59807		ndh	2.03776	ndh	1.48799
glmU	2.01781		csdA	1.59635		tdcA	2.02758	tdcA	2.21863
ychM	1.98317		mutS	1.5956		ybaN	2.02266	ybaN	4.21203
yaaW	1.97783		gmd	1.58946		fepD	1.99392	fepD	2.13582
zraR	1.97606		wcaI	1.5849		yjfL	1.98306	yjfL	-1.14636
fhuD	1.96516		wcaA	1.5729		eutS	1.963	eutS	1.72598
yccM	1.96211		mutY	1.55816		wzxE	1.95154	wzxE	1.04836
ubiB	1.94017		pflC	1.55603		fpr	1.94712	fpr	2.13679
xseB	1.92108		rihB	1.54786		ptsA	1.94514	ptsA	4.9084
ybiH	1.91071		gspO	1.54744		rffM	1.94086	rffM	1.285
fabG	1.89952		fruA	1.53912		cpxA	1.93653	cpxA	1.13468
rfaZ	1.89849		pyrE	1.53759		entD	1.92894	entD	3.26238
yjjG	1.89612		ptrA	1.53716		ybdB	1.91826	ybdB	3.13168
menC	1.89437		alpA	1.5307		aslA	1.90275	aslA	1.47397
ybbY	1.88001		obgE	1.52786		yieE	1.90098	yieE	2.94975
dinB	1.8687		rpsC	1.52239		csdE	1.86835	csdE	1.2984
dxs	1.86776		yrhD	1.52119		rhlE	1.86007	rhlE	1.55673
hemD	1.86684		yfgJ	1.52106		sbmC	1.85319	sbmC	1.912
rfaY	1.85854		yjhF	1.52088		yacL	1.85146	yacL	3.46074
prpR	1.85642		mntH	1.518		ubiE	1.84462	ubiE	2.52254
dcp	1.85423		rpmD	1.51494		wcaF	1.80814	wcaF	1.19245
rihC	1.85183		ygfF	1.51339		fecB	1.79852	fecB	2.14284
fhuA	1.85096		yfcJ	1.51327		gcvA	1.7903	gcvA	-1.12507
hcp	1.84489		yhhT	1.51079		fecC	1.77906	fecC	2.16835
hcr	1.84082		rpmJ	1.50994		ppdA	1.77859	ppdA	1.38269
nikC	1.84045		trxC	1.49965		entA	1.7708	entA	3.40817
sufC	1.83785		ppdB	1.49659		yhhN	1.76036	yhhN	1.81974
ybaV	1.83283		ykfN	1.49456		ydiE	1.75985	ydiE	1.84206
nikA	1.83058		gspI	1.49052		yieF	1.75714	yieF	2.78932
yeeN	1.82413		yraQ	1.48932		ryhB	1.75041	ryhB	1.90553
waaU	1.81777		nudK	1.48838		yedA	1.72666	yedA	2.09274
caiC	1.81507		yraR	1.48658		ybiB	1.71596	ybiB	2.95379
hdeD	1.81293		ypfI	1.48486		ydbK	1.68794	ydbK	2.69727
mnmG	1.8048		yjgN	1.47307		mdaB	1.67829	mdaB	3.03219
yneF	1.79048		rpsS	1.47098		entC	1.6624	entC	1.67875
matC	1.78384		phnE	1.45938		yhhW	1.6459	yhhW	1.01067
purH	1.78308		eamB	1.45741		ygbA	1.64511	ygbA	1.03021
folA	1.77706		mqo	1.45502		hepA	1.64251	hepA	3.11211
yaaY	1.76811		dedD	1.45471		caiA	1.63659	caiA	2.09909
recF	1.7664		lldP	1.45049		rpsQ	1.63444	rpsQ	1.65141
sufS	1.75498		yjfC	1.44989		ygjR	1.63203	ygjR	3.53182
yibG	1.75291		nudF	1.44343		uxaC	1.62942	uxaC	5.49909
csgC	1.74876		yihU	1.44079		fucK	1.62763	fucK	3.54339
ccmG	1.7424		rsd	1.43421		mdlB	1.60656	mdlB	1.21177
sdaB	1.74029		yfdM	1.43131		rplP	1.6032	rplP	1.05823
mtlR	1.73667		yfaZ	1.42607		dnaA	1.60096	dnaA	2.53785
fadL	1.7349		rtcA	1.42235		hypD	1.59837	hypD	2.52336
ybcI	1.73129		ygdL	1.42232		rpsE	1.59599	rpsE	1.12944
yaaU	1.72649		zapA	1.4179		ygfY	1.58726	ygfY	1.1403
fes	1.72489		scpA	1.41697		ygiD	1.57498	ygiD	1.2548
hdeB	1.72346		yfdN	1.41588		hypA	1.56828	hypA	2.67636
hflD	1.72081		wzc	1.41503		uxaA	1.56731	uxaA	7.49602
pstB	1.71778		frwD	1.4056		hypB	1.55614	hypB	2.02224
glxK	1.71361		mdtG	1.38816		ydhF	1.54691	ydhF	3.71726
yjeM	1.71146		yjfJ	1.38414		mutL	1.5094	mutL	1.02356
sufE	1.71135		yqiA	1.3828		tas	1.50753	tas	-1.86862
kdsB	1.70768		cpxP	1.38071		efeO	1.48819	efeO	1.25415
sdaA	1.70766		eutR	1.37878		yihV	1.45603	yihV	2.00391
ybbB	1.7073		fadJ	1.37576		yhcC	1.44311	yhcC	1.34539
ybhG	1.69884		yihO	1.36967		rpmC	1.44134	rpmC	1.1184
eutN	1.6909		yefM	1.35619		fhuE	1.42821	fhuE	1.74202
pgsA	1.68673		yqjG	1.35453		gshB	1.42685	gshB	1.54601
prfA	1.68579		hcaD	1.35254		yhiN	1.42145	yhiN	2.35784
eutP	1.68556		yfdO	1.35147		basS	1.41706	basS	2.59924
yjiD	1.68477		yfeT	1.34784		uvrB	1.41327	uvrB	2.96434
yidI	1.67605		gspH	1.33689		asnC	1.40407	asnC	3.26496
hslO	1.67297		yjbF	1.33626		asnA	1.39219	asnA	1.49322
pepE	1.66823		ybhJ	1.33484		ygaD	1.38834	ygaD	1.93181
gpsA	1.66684		zntA	1.33429		uxuR	1.38833	uxuR	1.61827
talB	1.65985		sfsB	1.33332		uvrD	1.38491	uvrD	1.51618
yfcE	1.65943		fryC	1.33051		mutM	1.38109	mutM	1.40341
folD	1.65133		yqfE	1.32913		ybiJ	1.37836	ybiJ	1.68255
yagW	1.64758		ygfQ	1.32099		ruvB	1.37707	ruvB	2.27744
ilvY	1.64609		yihP	1.31807		yfeX	1.37375	yfeX	1.06488
mioC	1.63808		dedA	1.31743		yigZ	1.37212	yigZ	2.07914
hdeA	1.63468		yjiR	1.30836		efeU	1.36631	efeU	1.15259
ybjO	1.63459		frlD	1.30215		fepC	1.36297	fepC	2.92384
trxA	1.63179		yibU	1.30189		nfo	1.35671	nfo	2.06623
nupG	1.63104		ryjB	1.30001		fsaA	1.35038	fsaA	2.54754
kilR	1.62669		yhbE	1.29222		yjhV	1.3399	yjhV	1.21089
gadE	1.61981		yeiE	1.2911		xylH	1.3366	xylH	-1.0458
yidC	1.61939		tynA	1.28927		ypfJ	1.32709	ypfJ	1.5932
yagB	1.60475		lysA	1.28284		ung	1.31182	ung	-1.074
sufB	1.60391		ygdD	1.28273		yhdH	1.29996	yhdH	1.42025
mtlD	1.59941		emrB	1.28055		hcaE	1.29635	hcaE	1.00025
ecpD	1.59764		cpxR	1.26899		entB	1.29482	entB	2.74996
bcr	1.59672		ygdG	1.26771		wzyE	1.29296	wzyE	1.08994
gfcA	1.5944		guaA	1.26679		yigB	1.29103	yigB	1.79741
yoeA	1.5943		ryeD	1.26446		ygfI	1.29085	ygfI	-2.18391
nikD	1.59038		agaC	1.26289		yncE	1.27816	yncE	1.75615
rumA	1.58903		ubiX	1.26274		hrpB	1.27793	hrpB	1.7375
bcsA	1.58827		yphD	1.26144		dnaN	1.27692	dnaN	2.7739
tauC	1.58825		argK	1.25944		ynfN	1.26084	ynfN	1.67033
yiaF	1.58348		ryfB	1.25928		cyaY	1.25923	cyaY	2.82393
citT	1.58218		eutK	1.25909		sodA	1.25478	sodA	1.48627
wzxC	1.58173		amiB	1.25579		ybiX	1.2454	ybiX	1.18407
menE	1.57768		glpA	1.24957		yieG	1.23926	yieG	1.60725
sugE	1.56492		yghW	1.24945		rlmG	1.23597	rlmG	1.32031
yahC	1.56313		ygcE	1.2383		frwB	1.23455	frwB	1.15847
rimI	1.55735		yifK	1.23717		hemF	1.23308	hemF	-1.79806
sufD	1.55086		rcsA	1.22301		fepB	1.22766	fepB	2.15454
nusB	1.54842		fcl	1.21893		ygfA	1.22289	ygfA	1.62784
rfaJ	1.54746		ygjJ	1.21292		yajO	1.21559	yajO	1.49769
thiK	1.53801		yjjQ	1.20923		alaS	1.21537	alaS	-1.3017
ykgD	1.53789		cpsB	1.20174		pstS	1.21335	pstS	1.45756
tmk	1.537		renD	1.19487		fiu	1.19938	fiu	1.35695
pdxY	1.52456		yddB	1.19482		yrhA	1.1964	yrhA	1.1153
essQ	1.52166		yfgH	1.19349		pstA	1.19447	pstA	1.2209
yghT	1.52018		narQ	1.18929		gudX	1.19343	gudX	-3.58091
baeR	1.51569		yihS	1.18551		gmm	1.18588	gmm	1.46847
acrE	1.51481		ynjF	1.1846		ybcJ	1.1835	ybcJ	2.18817
slmA	1.50344		qseC	1.17635		agaA	1.17489	agaA	1.04498
dcrB	1.50313		wzb	1.17536		insZ	1.17385	insZ	1.9773
yibN	1.50237		dgoD	1.17346		cvpA	1.16603	cvpA	1.75277
yaiY	1.49771		smpB	1.17211		yqhD	1.16581	yqhD	2.74584
mak	1.49563		yjbT	1.16467		entE	1.16345	entE	1.99341
ybdH	1.49495		creC	1.16332		yghB	1.15803	yghB	2.07138
uidB	1.49082		yhcE	1.16301		prmA	1.15778	prmA	1.05424
yhiD	1.48887		yhaI	1.16253		yidF	1.1502	yidF	2.33857
fixX	1.4841		cbrB	1.16059		eutD	1.14951	eutD	1.06042
sgrS	1.47393		ygcG	1.15796		cirA	1.14492	cirA	1.59938
eutE	1.47064		ygjD	1.15435		ybaO	1.14348	ybaO	1.12018
fryA	1.46623		rnr	1.1506		icdC	1.14323	icdC	1.17967
eutJ	1.46551		yqaA	1.15023		fadI	1.14312	fadI	-1.17685
yjeS	1.46032		speA	1.14715		mnmE	1.14086	mnmE	2.6999
sdaC	1.45811		yfgI	1.14663		ybdZ	1.13882	ybdZ	1.58538
mngA	1.45747		tyrU	1.14529		yaiZ	1.1347	yaiZ	1.47326
yiiE	1.4568		rpoD	1.14035		feaB	1.13368	feaB	1.38542
yagM	1.45164		ssuC	1.13908		dapE	1.12841	dapE	-2.90267
spy	1.4449		yjjN	1.13653		pgaC	1.12407	pgaC	2.80153
phoU	1.4424		aceE	1.13341		csrA	1.11484	csrA	-2.11763
topA	1.44181		pldB	1.13263		eutQ	1.10089	eutQ	1.79822
dbpA	1.44168		ypjC	1.12795		deaD	1.09549	deaD	1.23555
cynX	1.44048		ebgA	1.12305		glmS	1.09281	glmS	2.1904
yadL	1.43899		ryeC	1.11877		poxA	1.09103	poxA	1.42725
ypjA	1.43746		hisM	1.11532		iscR	1.09047	iscR	1.10567
gor	1.43687		yjiE	1.11455		ampE	1.08919	ampE	3.80996
yejK	1.43562		rplW	1.1098		yafL	1.08651	yafL	1.48517
gyrB	1.43339		ygfT	1.1086		yebB	1.08514	yebB	1.07115
sseA	1.43075		yfaX	1.10823		yicI	1.08216	yicI	1.76703
yqfB	1.43033		dgoT	1.10786		yfaL	1.08001	yfaL	1.17193
purF	1.42262		ffh	1.10777		rplR	1.07783	rplR	1.0286
yhhM	1.42139		mdtQ	1.10483		rraB	1.06677	rraB	1.21853
fixC	1.4174		yqjF	1.10265		yicR	1.06584	yicR	2.45545
yaaI	1.41672		wza	1.10233		yidR	1.054	yidR	2.51877
yjeT	1.41408		npr	1.10215		fucO	1.04016	fucO	-1.12219
yceG	1.41315		kdgT	1.0992		yhgE	1.03551	yhgE	1.05968
yeaZ	1.40785		yhcG	1.09855		yfgG	1.03522	yfgG	-2.10138
dtd	1.40755		glcC	1.09437		xerC	1.03394	xerC	1.56497
dnaC	1.40699		bglA	1.09101		ygbI	1.03023	ygbI	-2.5925
rutR	1.40455		cyaR	1.08813		fixA	1.02964	fixA	1.96755
yecH	1.40305		yjgL	1.08403		hokE	1.02837	hokE	-1.06024
yiiU	1.40209		yegU	1.08311		glvC	1.02546	glvC	1.1855
pstC	1.39793		mdtP	1.08229		speF	1.02131	speF	1.78606
insH	1.39118		ygeA	1.07521		arsB	1.0207	arsB	-1.0709
yceN	1.39067		yhdV	1.07393		arrQ	1.01826	arrQ	1.08225
hsrA	1.38855		gntR	1.07344		gntX	1.01771	gntX	1.9723
htrE	1.38809		bcsZ	1.07262		intG	1.0122	intG	1.0246
rpmB	1.38292		srmB	1.06872		gmhB	1.00878	gmhB	1.17174
uhpB	1.3822		yddA	1.06733		yfeZ	1.00781	yfeZ	-1.50259
maa	1.38216		frwC	1.06712		ruvA	1.00556	ruvA	2.07443
ydbC	1.37729		cyoA	1.06445		ypeB	1.00472	ypeB	-1.29248
map	1.37698		yggL	1.06432		proP	1.00405	proP	-1.08121
rho	1.37671		yjeH	1.06156		rsmE	1.00108	rsmE	1.37088
rluB	1.37446		phnF	1.05965		yibJ	1.0004	yibJ	1.18735
ccmF	1.37267		rhlB	1.05753		yfeY	-1.00406	yfeY	-1.99672
rpmG	1.37167		isrB	1.05042		nlpD	-1.00788	nlpD	-3.29696
yjiY	1.37136		dcuC	1.04355		ydgC	-1.00865	ydgC	-1.66609
pepQ	1.37003		yqeJ	1.03987		tqsA	-1.00913	tqsA	1.74024
ydfE	1.36732		ygfS	1.03848		dam	-1.00921	dam	-1.04678
gnsB	1.36674		ydeM	1.03825		nepI	-1.00999	nepI	2.142
hslR	1.36651		sfmC	1.03793		ybjL	-1.0109	ybjL	-1.5203
ybaM	1.36508		pitB	1.03625		mepA	-1.01914	mepA	-1.30188
rhaR	1.36446		yqfA	1.03284		alkA	-1.02006	alkA	1.02369
purD	1.36364		yfcH	1.03127		trmH	-1.02316	trmH	-1.02284
fixB	1.3623		gltD	1.03126		ppk	-1.02532	ppk	-3.00868
yagV	1.36142		lldD	1.02884		pssA	-1.02669	pssA	-1.04823
yhbP	1.35876		lexA	1.02734		yhcF	-1.03446	yhcF	-2.32274
syd	1.35238		ybaL	1.02057		elaA	-1.03521	elaA	-2.70129
hemX	1.35214		yjfM	1.0155		ryeA	-1.04032	ryeA	-1.66992
abrB	1.3521		aer	1.01516		yrbL	-1.0442	yrbL	-1.59297
glf	1.3511		xylG	1.01313		ycbS	-1.04614	ycbS	1.42784
arpA	1.35084		rpsJ	1.01007		idi	-1.04654	idi	-2.05204
ypdC	1.34796		ybaA	1.01005		amn	-1.04868	amn	-1.20957
purT	1.34765		mltC	1.00872		ansB	-1.04886	ansB	-1.70967
yciI	1.34701		rpsM	1.00477		xdhA	-1.05269	xdhA	-1.07538
yidB	1.34364		panF	1.00408		ycfP	-1.0536	ycfP	1.24083
lar	1.34358		yejG	1.00371		yraN	-1.06439	yraN	-3.06613
acpH	1.34286		yahG	1.00319		dcuB	-1.06728	dcuB	2.47079
coaD	1.3419		yggX	1.00293		yoeG	-1.06791	yoeG	-1.31103
ylbF	1.34154		ytfK	1.00174		wbbI	-1.06818	wbbI	1.31713
ybgQ	1.34098		ygbM	1.00173		yliJ	-1.07067	yliJ	-2.003
rluC	1.33832		agaI	1.00132		yebR	-1.07108	yebR	-1.65067
proC	1.33492		ydhB	-1.00284		surA	-1.08821	surA	-2.01156
ybhF	1.3347		cutC	-1.00315		ftsX	-1.09587	ftsX	1.25592
pabC	1.33237		ydbJ	-1.00385		yihW	-1.10018	yihW	1.2812
lafU	1.33027		sxy	-1.00419		ynhF	-1.10935	ynhF	-2.10706
ykfF	1.32689		thrT	-1.00633		gsk	-1.11459	gsk	-1.1027
mrcB	1.32572		ppiD	-1.00633		creA	-1.11674	creA	-2.16518
gfcE	1.32291		yijD	-1.00815		yniD	-1.11766	yniD	-1.15031
yafX	1.32252		yjhE	-1.00896		intB	-1.12386	intB	-2.40807
yaeQ	1.32175		ybhQ	-1.00916		allR	-1.12804	allR	-2.21237
yegD	1.32093		cspF	-1.01114		cadA	-1.12906	cadA	-2.29625
ybeA	1.31883		yedQ	-1.01145		zipA	-1.12964	zipA	-2.40663
yagK	1.31005		mrcA	-1.01348		dgt	-1.13928	dgt	-1.67483
yedD	1.3097		yhiI	-1.01348		yraM	-1.14093	yraM	-3.40788
prs	1.30055		trxB	-1.01383		cydA	-1.16026	cydA	-1.99061
dgoK	1.30006		ydeK	-1.01439		ydfO	-1.16048	ydfO	1.12465
mtn	1.29943		yigF	-1.01714		ybdM	-1.16323	ybdM	1.05251
ygiT	1.29933		torZ	-1.02101		wbbL	-1.17193	wbbL	1.11216
prpE	1.29495		yacG	-1.02259		arnA	-1.1745	arnA	-1.3742
gltX	1.294		ybaQ	-1.02575		yibA	-1.1789	yibA	1.11367
dsbA	1.29379		mntR	-1.02643		yafC	-1.18044	yafC	-1.77219
nemA	1.29241		ybfC	-1.03014		mraY	-1.18101	mraY	-1.42241
tatD	1.29236		aroH	-1.03085		dacC	-1.18661	dacC	-1.49848
rpoH	1.29073		rfbA	-1.03114		selB	-1.18818	selB	4.15249
ybeU	1.28582		pdxH	-1.03121		asmA	-1.18844	asmA	-1.28263
secB	1.28371		slyA	-1.03278		clcA	-1.19683	clcA	-1.87431
dusC	1.28348		ybjG	-1.03725		aroC	-1.19998	aroC	-1.02876
ssuB	1.28123		hdhA	-1.0417		yqhH	-1.20436	yqhH	-1.15711
caiE	1.28018		paaY	-1.04367		fdnH	-1.20499	fdnH	-3.08895
yfdE	1.27924		mrdB	-1.04549		wbbJ	-1.20695	wbbJ	1.11319
emrD	1.27903		paaG	-1.04688		yafK	-1.21273	yafK	-2.68589
fabF	1.27678		selD	-1.05063		yfeW	-1.21629	yfeW	-2.51028
hycB	1.27615		ydgI	-1.05276		ylaB	-1.21935	ylaB	-1.2595
yoaB	1.27197		yecM	-1.05327		ccmA	-1.22523	ccmA	-1.07356
trkH	1.26899		srlA	-1.05449		cspE	-1.22735	cspE	-1.11295
cysS	1.26898		baeS	-1.05487		tag	-1.22764	tag	-1.62531
yddH	1.26637		frdB	-1.05845		dinJ	-1.23785	dinJ	-2.80708
mhpB	1.25923		yihF	-1.05921		ugd	-1.24552	ugd	1.21641
mhpA	1.25795		pflA	-1.05985		aroE	-1.24913	aroE	-2.03749
ybfE	1.25787		nagK	-1.06039		yggM	-1.24955	yggM	-2.60239
mdtF	1.25366		ybbC	-1.06105		yjdL	-1.25301	yjdL	-2.77616
ykgB	1.25293		modF	-1.06173		ygeV	-1.2558	ygeV	-2.27578
eutM	1.25151		ydgD	-1.06221		pmbA	-1.25713	pmbA	-1.33927
sfmD	1.25121		paaX	-1.06342		yehC	-1.26235	yehC	-1.07608
purC	1.24874		ycbV	-1.06458		atoS	-1.26292	atoS	-1.63659
glnS	1.24868		spr	-1.06528		rpoE	-1.26606	rpoE	-2.90342
rpsF	1.24781		cydD	-1.06617		rimN	-1.27347	rimN	-2.27869
rhsA	1.24708		ptsG	-1.06664		nudI	-1.27484	nudI	-1.06832
wcaC	1.2465		chbA	-1.06892		dtpB	-1.27945	dtpB	-1.08917
ymgG	1.2437		hyfG	-1.0724		yejM	-1.28131	yejM	-1.91933
yjjZ	1.23989		btuC	-1.07659		panD	-1.28919	panD	-2.05073
yciN	1.23836		yiiQ	-1.0788		yqjB	-1.2912	yqjB	-1.76575
yebO	1.23737		mdtI	-1.08107		fdnG	-1.29547	fdnG	-2.90661
yafT	1.23718		envR	-1.08513		bssS	-1.30036	bssS	-1.54893
hpt	1.2369		mdoB	-1.08587		spoT	-1.3064	spoT	-1.33786
zur	1.23223		malI	-1.0874		yhhK	-1.30879	yhhK	-1.21923
ypjF	1.23154		yjiK	-1.08741		fkpA	-1.30968	fkpA	-1.77108
hslJ	1.23065		mipA	-1.08757		ybjN	-1.31178	ybjN	1.12172
ribD	1.22754		ynaK	-1.09538		yddE	-1.31255	yddE	2.40708
gadY	1.22576		rfaG	-1.0964		rcsB	-1.31557	rcsB	-1.31555
ilvC	1.22384		thrV	-1.09732		ygeR	-1.31892	ygeR	-1.30798
yoaD	1.22224		ycaL	-1.09764		rhsD	-1.32243	rhsD	-1.51577
yiaD	1.22189		hinT	-1.10397		yjiV	-1.32477	yjiV	-2.19359
ydaC	1.21809		ydhT	-1.10574		mutT	-1.33245	mutT	-1.67167
nikR	1.21708		ftsN	-1.11012		rstB	-1.33527	rstB	-1.75837
mrdA	1.21473		panE	-1.11155		tyrS	-1.34521	tyrS	1.15587
mdlA	1.21115		ycgV	-1.11446		yafQ	-1.34706	yafQ	-2.86283
yafN	1.20634		ydjG	-1.11702		garP	-1.35013	garP	-1.86993
ligT	1.20522		rfaC	-1.12333		nfsA	-1.35034	nfsA	-1.6882
flk	1.20439		yidA	-1.1279		lysU	-1.36358	lysU	-2.06237
queC	1.20256		yecF	-1.12844		tnaB	-1.36554	tnaB	-2.54378
priB	1.19797		dsbB	-1.12938		nirC	-1.37025	nirC	-3.91038
ykgQ	1.19784		yhjV	-1.12959		yfcO	-1.3715	yfcO	-2.86253
yagF	1.19648		rfbD	-1.13209		yjiP	-1.37464	yjiP	-2.53297
ykfI	1.19486		hupA	-1.13264		cls	-1.37944	cls	-1.50301
lolA	1.19354		rhsC	-1.13329		ygcJ	-1.38313	ygcJ	-1.48727
yjjA	1.19187		ybjK	-1.1334		fdnI	-1.3897	fdnI	-3.31923
yadN	1.19182		rfaB	-1.13343		nagD	-1.39386	nagD	-1.18419
alsB	1.18743		setA	-1.1348		insO	-1.41169	insO	-2.46334
csrC	1.1874		pykA	-1.13834		rnt	-1.41351	rnt	1.06102
ssuD	1.18224		ycfL	-1.1404		yegW	-1.41423	yegW	-2.83098
menB	1.18143		ykiA	-1.14113		rstA	-1.42059	rstA	-1.85982
nrdR	1.18031		tpiA	-1.14153		lsrB	-1.42692	lsrB	-1.14137
dut	1.17857		ompW	-1.14182		rseA	-1.42999	rseA	-3.28875
cynS	1.17819		insG	-1.14199		murP	-1.43292	murP	-1.87445
psuT	1.17738		ddlA	-1.14256		murE	-1.44039	murE	-1.86195
rhaM	1.17711		rrsC	-1.1461		mglA	-1.44299	mglA	-1.02625
galE	1.17662		apbE	-1.14732		msrB	-1.4432	msrB	-1.19183
btuB	1.17378		rsxB	-1.15076		ybjJ	-1.45258	ybjJ	-1.16243
osmB	1.17315		yajQ	-1.15678		damX	-1.45356	damX	-1.16916
cusA	1.17263		yeaY	-1.1585		mglB	-1.45547	mglB	-1.16844
nfuA	1.17101		ynfH	-1.1585		yjhB	-1.45853	yjhB	-3.994
yagH	1.17063		fimZ	-1.15857		cysB	-1.46507	cysB	-2.09363
uidA	1.16988		ydhZ	-1.16365		pptA	-1.46656	pptA	-1.71361
ybeT	1.16184		rnd	-1.16534		modE	-1.47685	modE	-1.04566
endA	1.16015		modB	-1.16546		nfsB	-1.49095	nfsB	-1.01681
rfc	1.15657		rsxA	-1.16626		yeaC	-1.49924	yeaC	-1.2981
yhhH	1.15611		tolR	-1.17113		cobU	-1.50958	cobU	-1.67284
holD	1.14905		rfbC	-1.17169		pntB	-1.51654	pntB	-1.41905
guaB	1.14712		arrD	-1.17342		ybjC	-1.52854	ybjC	-1.25923
rsuA	1.14678		narL	-1.17407		mscL	-1.5369	mscL	-2.15432
yadH	1.14516		murF	-1.17407		pgaA	-1.53748	pgaA	2.28844
rfaI	1.14351		recQ	-1.17447		yehD	-1.54003	yehD	-1.09005
aaaD	1.14256		sbmA	-1.17739		cspD	-1.54133	cspD	-2.45884
yadS	1.14105		cynR	-1.18186		gst	-1.54647	gst	-1.58209
glyA	1.13899		yjhX	-1.18269		yehU	-1.54775	yehU	-1.37675
allD	1.13827		cedA	-1.18285		barA	-1.55681	barA	-1.4844
yhbX	1.13746		yafO	-1.18564		ymdB	-1.57219	ymdB	-1.38208
idnK	1.12935		yciS	-1.18681		katG	-1.57957	katG	-2.92525
yraH	1.12707		cyaA	-1.1874		ybjX	-1.58286	ybjX	-1.35753
yadM	1.12106		iraP	-1.18786		sdiA	-1.58602	sdiA	-1.1881
ruvC	1.11799		rdlA	-1.19051		flhD	-1.59656	flhD	-1.78368
yigA	1.11781		serS	-1.19474		symR	-1.59765	symR	-1.60995
ybcK	1.11654		udk	-1.1972		ydcA	-1.59945	ydcA	-1.05109
puuP	1.11003		yciO	-1.19791		cydB	-1.60042	cydB	-1.72503
torC	1.10957		ybdO	-1.20137		xthA	-1.60355	xthA	2.65635
ryfD	1.10562		ahpF	-1.20153		mdoD	-1.60781	mdoD	-1.71013
ymgD	1.1053		narX	-1.20625		torI	-1.61127	torI	-4.19031
rpsR	1.10386		yihY	-1.21178		yebS	-1.6151	yebS	-1.78357
ribE	1.10361		fbp	-1.21313		ydcL	-1.63801	ydcL	-1.01572
mnmA	1.10269		ybjT	-1.21427		aphA	-1.64555	aphA	-2.13465
ykfG	1.1022		pldA	-1.21586		iap	-1.65322	iap	-1.14093
yegI	1.10129		glyT	-1.21698		yfjW	-1.65777	yfjW	-1.61125
holB	1.10009		nagZ	-1.21747		malT	-1.6621	malT	-1.51086
rplB	1.09912		gloA	-1.21775		rcsC	-1.66373	rcsC	-1.63645
apaG	1.09828		chbB	-1.22366		ycjG	-1.6673	ycjG	1.11392
yaaA	1.09649		ynjC	-1.22461		yhhJ	-1.68296	yhhJ	-2.5348
ykfA	1.09458		torS	-1.22731		pspF	-1.68364	pspF	-2.11012
mhpC	1.09409		lsrD	-1.22793		nhaB	-1.69067	nhaB	-1.77821
rfbX	1.09176		napB	-1.23196		yihI	-1.70276	yihI	-1.30329
dgoR	1.08747		lrp	-1.23982		acrA	-1.70355	acrA	-1.62308
ybcF	1.08737		metJ	-1.24622		ynfK	-1.71006	ynfK	-1.13463
php	1.08684		argS	-1.24672		garD	-1.72337	garD	-1.79107
allS	1.08272		slyB	-1.24697		mdh	-1.73727	mdh	-2.28135
dos	1.08249		yebT	-1.24997		yciX	-1.73861	yciX	-1.54751
ysaA	1.08003		ybjE	-1.25027		menF	-1.73871	menF	-1.3192
mdtE	1.0796		yciA	-1.25062		yjcO	-1.73916	yjcO	-2.27282
fldA	1.07764		tehB	-1.25618		ftnB	-1.73974	ftnB	-1.36701
ycjF	1.07232		yceJ	-1.25968		yiaC	-1.745	yiaC	-1.50957
rph	1.07115		rlmL	-1.26094		yddM	-1.7677	yddM	-1.0853
kdpD	1.07027		btuD	-1.26098		mcrB	-1.77292	mcrB	-1.37824
rlmF	1.06901		ymjC	-1.26317		fabI	-1.77737	fabI	1.22485
yhiJ	1.0683		cydC	-1.26392		ylbH	-1.78175	ylbH	-1.15582
yjaH	1.06719		ybjS	-1.26568		yehT	-1.79183	yehT	-1.42751
ttdT	1.06624		grxD	-1.26787		yejE	-1.79466	yejE	-1.59905
rsmF	1.06493		ycdY	-1.26952		uspG	-1.80288	uspG	-1.61111
metL	1.06384		ydjJ	-1.27079		yrdB	-1.8039	yrdB	-2.64114
hemG	1.06264		dcuS	-1.27677		rtn	-1.80556	rtn	-2.94319
nhaR	1.06157		yeaD	-1.27824		mpaA	-1.84134	mpaA	-1.35848
citD	1.05858		yrfF	-1.28169		ycbG	-1.86503	ycbG	-1.34679
torT	1.05715		degS	-1.28406		dmsA	-1.86955	dmsA	-1.85513
dapF	1.05669		yecN	-1.2844		bcsE	-1.87591	bcsE	-2.30116
torR	1.05641		qmcA	-1.28447		yaiL	-1.87835	yaiL	-1.71933
yliG	1.05627		ihfA	-1.28602		kch	-1.88861	kch	-1.05476
yjiJ	1.05581		yegE	-1.28773		phoQ	-1.89209	phoQ	-2.57084
appB	1.0552		tolQ	-1.29056		yjiT	-1.90126	yjiT	-2.33267
ybeB	1.05498		iclR	-1.29364		rraA	-1.90341	rraA	-1.94993
rhaS	1.05449		glyQ	-1.2947		ycdX	-1.9148	ycdX	-1.23003
lpxH	1.0542		yddW	-1.29826		imp	-1.91612	imp	-1.53568
ychE	1.05386		pncA	-1.29874		intZ	-1.91854	intZ	-1.39819
aspS	1.05317		glpG	-1.30337		chbC	-1.93818	chbC	-1.59384
tauB	1.05285		yhjA	-1.30472		yegH	-1.9476	yegH	-1.82683
rrmA	1.04953		mngR	-1.3061		ybgE	-1.9704	ybgE	-1.62138
nlpE	1.04927		ydiS	-1.31368		amiC	-1.97141	amiC	-3.51967
yhiQ	1.04817		ybjI	-1.31419		ydcM	-1.98115	ydcM	-1.13986
ydfU	1.04727		manX	-1.31806		ychO	-1.98131	ychO	-2.33514
recT	1.04698		ybiR	-1.32068		yrdA	-1.98323	yrdA	-3.75134
ykgG	1.04552		rfbB	-1.32181		speG	-1.98607	speG	-2.16922
upp	1.04136		rsxD	-1.32468		blr	-1.99356	blr	-2.15805
purL	1.0374		yeaJ	-1.33033		yhaV	-2.01105	yhaV	-2.44172
glmZ	1.03702		ybcH	-1.33439		narP	-2.0204	narP	-1.35572
hda	1.03667		ychF	-1.34399		malX	-2.04103	malX	4.17725
yafS	1.03452		envC	-1.34422		rssB	-2.04249	rssB	-1.61503
pmrD	1.03393		dcuR	-1.34492		ihfB	-2.04678	ihfB	-1.86715
yagJ	1.03368		lolD	-1.34536		malY	-2.05606	malY	2.65704
tesB	1.03308		yihM	-1.34607		ppiA	-2.06392	ppiA	-2.78549
pyrD	1.02903		ynbE	-1.34913		dmsB	-2.07724	dmsB	-1.59217
proX	1.02871		ycbU	-1.35008		ydiA	-2.09577	ydiA	-1.74859
agaS	1.02855		nadD	-1.35835		yneM	-2.09879	yneM	-1.7255
ytfA	1.02718		ydcD	-1.35889		nirB	-2.09889	nirB	-1.45458
yiaV	1.0265		rhtA	-1.35906		dgsA	-2.10239	dgsA	-1.10437
yaeH	1.02646		ydeH	-1.36176		cysZ	-2.10501	cysZ	-2.06254
yebE	1.02465		srlB	-1.36454		ydbH	-2.10652	ydbH	-1.06838
pqiA	1.02405		rimK	-1.36592		fumB	-2.1108	fumB	1.96292
gcl	1.02103		nikE	-1.36708		yhhL	-2.12397	yhhL	1.84648
feoB	1.02082		mcrC	-1.36883		yiiS	-2.13634	yiiS	-1.53603
afuB	1.02076		uspA	-1.36918		ompC	-2.14811	ompC	-1.16979
yhbV	1.02029		manA	-1.37106		pntA	-2.15078	pntA	-2.17037
prpB	1.01758		yccS	-1.37132		sodB	-2.17073	sodB	-1.10703
hycA	1.01725		glyS	-1.37363		yicH	-2.17823	yicH	-3.51589
yjaG	1.0167		ptsI	-1.37414		dgkA	-2.19111	dgkA	-2.03555
efeB	1.01569		ychA	-1.38276		murQ	-2.19963	murQ	-2.19072
pyrF	1.01324		ydaY	-1.38338		flhC	-2.20823	flhC	-1.43327
edd	1.01315		cutA	-1.3885		gutQ	-2.21188	gutQ	-1.56494
tatA	1.0123		yajR	-1.40115		ghrA	-2.21909	ghrA	-2.94113
racR	1.0114		ybcL	-1.40899		srlD	-2.23392	srlD	-1.24617
ydjE	1.01029		ycgE	-1.41168		yniC	-2.2492	yniC	-1.67636
htpG	1.00493		ychN	-1.416		ydgA	-2.27097	ydgA	-1.62783
ydaQ	1.00399		csgA	-1.41611		atoC	-2.27639	atoC	-2.38775
ymgA	1.0036		acrB	-1.41646		yceM	-2.2792	yceM	-2.38481
ydbD	1.00272		ycbW	-1.42257		rssA	-2.288	rssA	-1.26151
topB	1.00189		potD	-1.42456		acrR	-2.29518	acrR	-1.01587
ycgX	1.00144		ttcC	-1.43132		mfd	-2.2989	mfd	1.14255
djlB	1.00122		btuE	-1.43778		ybjD	-2.30284	ybjD	1.69188
cueO	-1.00122		ycgN	-1.44414		yabP	-2.30682	yabP	-1.96576
ypfN	-1.00331		nfrA	-1.45059		xapR	-2.31888	xapR	-1.83086
yheU	-1.00455		ycfZ	-1.45286		ycbL	-2.32168	ycbL	-1.68482
yeaG	-1.00762		yihG	-1.45321		sohA	-2.32925	sohA	-2.93317
yghZ	-1.00851		ydiP	-1.45507		rbbA	-2.34258	rbbA	-1.25855
thyA	-1.01176		ycjD	-1.45871		yeaT	-2.3655	yeaT	-1.5354
iaaA	-1.01199		chbG	-1.46862		yfeS	-2.37921	yfeS	-1.89705
rppH	-1.012		essD	-1.46896		fdhD	-2.38277	fdhD	-1.72588
dps	-1.01427		ybhS	-1.46957		yeiA	-2.3966	yeiA	-2.5158
gnsA	-1.01782		ylbA	-1.47114		yceH	-2.39673	yceH	-2.87161
hflK	-1.01991		cmoA	-1.47663		yphH	-2.4052	yphH	-1.15788
napH	-1.02066		flu	-1.48172		uspD	-2.40812	uspD	-2.0349
ryhA	-1.02177		ycgJ	-1.48617		ycbK	-2.409	ycbK	-2.84768
guaD	-1.02705		chaA	-1.48796		lrhA	-2.41979	lrhA	-2.39468
yqeB	-1.0302		ycaM	-1.49434		ybdG	-2.42389	ybdG	-1.35973
ydjL	-1.0313		sbcB	-1.49763		dcm	-2.42409	dcm	-1.12775
fdoI	-1.03548		frdD	-1.49799		ydhO	-2.42467	ydhO	-1.0834
plsB	-1.03769		dmsD	-1.51041		yfjK	-2.43416	yfjK	-3.51314
diaA	-1.0398		ynfA	-1.51113		rluF	-2.4476	rluF	-2.99642
ydjK	-1.04386		ymfA	-1.5118		yciT	-2.46657	yciT	-1.7131
glnQ	-1.04408		yjiM	-1.5118		yobD	-2.46922	yobD	-1.03381
rybB	-1.04432		srlE	-1.51245		yfiB	-2.47985	yfiB	-4.11005
yfhH	-1.04499		polA	-1.51824		ompT	-2.48096	ompT	-2.65017
yehS	-1.04594		rfaS	-1.51873		cnu	-2.48474	cnu	-1.97895
htpX	-1.04821		yneH	-1.52395		yceB	-2.50267	yceB	-2.10586
lsrG	-1.04937		frdC	-1.52712		yedW	-2.52867	yedW	-2.13653
yfhB	-1.05127		mdtJ	-1.53098		yciZ	-2.55365	yciZ	-2.79165
lgt	-1.054		galU	-1.53698		allC	-2.55866	allC	-1.18465
murG	-1.0557		holA	-1.54309		ynfC	-2.59862	ynfC	-1.83153
moaD	-1.05795		yijP	-1.54691		rimJ	-2.60583	rimJ	-2.51925
mokB	-1.06085		hipA	-1.55344		yejF	-2.61339	yejF	-3.29818
ddlB	-1.06124		ydbL	-1.55363		yeaP	-2.61877	yeaP	-2.97663
yjgK	-1.06389		ycaK	-1.55719		rnlA	-2.63581	rnlA	-5.09683
yraP	-1.06673		pth	-1.55732		cobT	-2.65955	cobT	-1.42976
rsgA	-1.06712		add	-1.55969		sapA	-2.72099	sapA	-1.01896
fdoG	-1.07059		chbF	-1.56225		cobS	-2.73289	cobS	-3.06806
hupB	-1.07208		ycbC	-1.56753		yeiT	-2.7827	yeiT	-3.08278
yphA	-1.0771		chbR	-1.56862		nlpC	-2.79475	nlpC	-1.94074
rpoN	-1.07809		cfa	-1.57406		phoP	-2.81342	phoP	-2.53389
yaiE	-1.07862		ylbG	-1.57415		pagB	-2.83643	pagB	-2.41034
yfgM	-1.07883		yaiW	-1.57666		solA	-2.87813	solA	-1.1784
glpC	-1.07947		nfrB	-1.58304		ftnA	-2.88547	ftnA	-3.76616
ygcP	-1.07981		tdk	-1.58335		uvrY	-2.92017	uvrY	-1.57458
dnaQ	-1.08037		nagC	-1.58366		yfiR	-2.92285	yfiR	-3.3668
nuoG	-1.08464		mdoC	-1.58946		ydfH	-2.97034	ydfH	-1.23992
ycbJ	-1.08602		rfaP	-1.5899		yfdZ	-2.97876	yfdZ	-5.09215
pgk	-1.0864		manY	-1.59028		ybhK	-2.98531	ybhK	-3.25256
yrbK	-1.08966		kdgR	-1.59168		htrG	-3.01279	htrG	-3.45661
secA	-1.09667		ynjD	-1.5935		ybfA	-3.07301	ybfA	-1.93601
yeeX	-1.0977		tpx	-1.59355		ydbA	-3.12266	ydbA	-1.07102
nuoJ	-1.09829		rydC	-1.59483		intD	-3.12898	intD	-3.14666
yggE	-1.10291		pfkA	-1.59577		ynfB	-3.16241	ynfB	-2.22272
yfcN	-1.10573		yneG	-1.6091		cybB	-3.18352	cybB	-3.53994
narJ	-1.1131		ybdN	-1.61538		yncN	-3.2545	yncN	-2.33029
amiA	-1.11378		ansA	-1.6226		yejA	-3.34991	yejA	-3.64702
cysT	-1.11407		rihA	-1.632		yfiN	-3.39761	yfiN	-3.53038
tnaA	-1.116		holE	-1.63716		ydiV	-3.54265	ydiV	-3.42219
speC	-1.11678		rluE	-1.64885		yejB	-3.57034	yejB	-2.29562
yqeG	-1.11838		ydfG	-1.65351		yfjL	-3.64282	yfjL	-3.776
yjeP	-1.12365		deoR	-1.65439		ydcQ	-3.95078	ydcQ	-2.80484
yhaJ	-1.12374		ychJ	-1.65867		uvrC	-4.08679	uvrC	-1.14309
yqjE	-1.12479		ynjB	-1.66361		mppA	-4.15322	mppA	-1.8829
dhaR	-1.12737		ydhC	-1.67094		hns	-4.47853	hns	-2.73073
yhjR	-1.13278		ybdF	-1.67114		yfeK	-4.61068	yfeK	-3.65672
elaB	-1.13329		mglC	-1.67846		yicL	-4.62098	yicL	-2.22716
gspL	-1.13914		pabB	-1.68143
hisL	-1.1399		yedF	-1.68535
rybA	-1.14564		asnS	-1.68612
degP	-1.14582		rsxC	-1.68744
folM	-1.14926		vsr	-1.6914
ycbB	-1.15354		ygjV	-1.69679
cld	-1.15834		rfaL	-1.70013
pbpG	-1.15895		mdtK	-1.70237
arsC	-1.16242		yciC	-1.73424
gshA	-1.16933		fadR	-1.73956
gsiA	-1.16941		rrsH	-1.77336
yebZ	-1.17054		purU	-1.77845
metH	-1.17501		mdtH	-1.79479
cysK	-1.17668		yniB	-1.79883
hybE	-1.18665		lsrR	-1.79983
ryfA	-1.18985		ydeE	-1.80034
nmpC	-1.19048		yhfK	-1.80246
bamB	-1.19173		sanA	-1.81189
pfkB	-1.19333		ynbD	-1.81967
aas	-1.19395		yciK	-1.84061
cdaR	-1.19586		uspF	-1.842
yjdF	-1.19602		prkB	-1.84601
rnc	-1.19681		hipB	-1.85263
pcnB	-1.20566		ccmD	-1.87115
ftsI	-1.21031		cmr	-1.8773
yfcZ	-1.21046		ygiS	-1.87733
yqhA	-1.2141		dmsC	-1.88069
csiR	-1.21657		tehA	-1.90722
ydcU	-1.21697		manZ	-1.91686
hybO	-1.21888		gnd	-1.92356
ybeY	-1.22248		yhfY	-1.93075
ybgI	-1.22616		yeaK	-1.95371
cadB	-1.23239		pykF	-1.96373
ydcT	-1.23402		mdoH	-1.9657
yfjV	-1.23643		lolE	-1.96657
ftsQ	-1.23828		cytR	-1.96667
ftsW	-1.25572		abgR	-1.98181
yjjP	-1.26015		ycjW	-1.99422
yajG	-1.26375		cho	-1.99667
yicS	-1.26635		yebK	-1.99967
nuoH	-1.2681		yeiS	-2.01452
ydiZ	-1.26921		ydgK	-2.02216
glgP	-1.27249		ycjZ	-2.02736
aegA	-1.28136		leuP	-2.02802
hybA	-1.28336		wbbK	-2.0307
yjhY	-1.28628		yciB	-2.03211
accB	-1.29125		ccmE	-2.04353
yfjF	-1.29685		ybbL	-2.04413
dpiA	-1.30357		yoaC	-2.04628
csiE	-1.30653		exoX	-2.04958
ispG	-1.30817		ydhY	-2.06508
yjgM	-1.31116		yhfZ	-2.08362
yidH	-1.31217		helD	-2.08526
eutB	-1.31221		sapD	-2.09823
pdxK	-1.31577		lolC	-2.1068
yccJ	-1.32016		minD	-2.14974
cpdB	-1.32332		kdsA	-2.16592
nuoI	-1.32407		ynaI	-2.16703
yfaU	-1.32492		minC	-2.20336
tyrB	-1.32716		mdoG	-2.20506
hfq	-1.3369		sapB	-2.20745
rpoS	-1.33741		ycgM	-2.21187
fdoH	-1.34306		ydcP	-2.24086
ytfJ	-1.34508		ydgJ	-2.25432
ftsZ	-1.35814		ynfG	-2.26342
ybjP	-1.3584		ynjA	-2.2683
gsiB	-1.36318		djlA	-2.27261
lptA	-1.3636		sppA	-2.29109
yfhG	-1.36535		yedE	-2.3073
wecH	-1.37034		leuE	-2.3401
ypdA	-1.38394		coaA	-2.41023
kptA	-1.38524		ydhX	-2.41452
coaE	-1.38668		ycgL	-2.41823
smg	-1.4125		yciM	-2.41894
asd	-1.41361		ydjZ	-2.43939
ybgK	-1.41838		kefA	-2.44404
lpxL	-1.42464		ynfF	-2.45164
wrbA	-1.42535		hscC	-2.46061
yafD	-1.43311		minE	-2.50089
nrfG	-1.43333		yedV	-2.50677
hisS	-1.4429		yciQ	-2.5106
moaA	-1.44835		nudL	-2.5205
bcsG	-1.45373		sapF	-2.54328
yqeC	-1.45588		ribC	-2.55224
lamB	-1.45825		ldcA	-2.55651
yejL	-1.45966		ulaR	-2.59901
rhtC	-1.465		ynjE	-2.62305
rcnR	-1.46563		ampC	-2.63484
rpoZ	-1.47007		ydhU	-2.65153
yfdY	-1.47416		ynfE	-2.6597
rygC	-1.48753		tyrR	-2.66376
rcsD	-1.4885		yciU	-2.68056
ytfP	-1.49214		trkG	-2.71141
yqjD	-1.49481		srlR	-2.78481
aroD	-1.50125		ybbM	-2.81833
ytfM	-1.50848		sapC	-2.83639
micA	-1.5176		ydcN	-2.99354
rob	-1.52167		ybiP	-2.9936
yfeA	-1.52197		yibQ	-2.99989
ytjC	-1.53155		yoaE	-3.03682
narG	-1.5443		yddG	-3.04687
yniA	-1.54942		ydjY	-3.05486
narK	-1.55414		ydjX	-3.075
ydaN	-1.55766		ydhW	-3.42587
rmf	-1.57215		yhjJ	-3.47274
rbn	-1.57249		adiY	-3.52746
hybB	-1.57296		ydhV	-3.83472
hybG	-1.57416		gutM	-4.16884
rrmJ	-1.57732
bisC	-1.58056
glnE	-1.58868
rcsF	-1.59746
lptB	-1.60363
gmk	-1.61052
def	-1.61198
surE	-1.61893
ygcF	-1.63173
glgB	-1.63413
folE	-1.64114
tatE	-1.64315
yegT	-1.6473
narH	-1.66195
hemH	-1.6649
zitB	-1.66673
epd	-1.66947
aroG	-1.67165
gcvP	-1.67768
ybiV	-1.68187
hflB	-1.69412
idnR	-1.69627
ygcO	-1.69743
gcvT	-1.69883
hdfR	-1.70424
ybgL	-1.70509
yghU	-1.70676
ytfN	-1.71603
ygiC	-1.73991
yjgJ	-1.7404
rygD	-1.74054
fbaA	-1.75336
creB	-1.7583
malK	-1.76221
macA	-1.76551
yhbW	-1.77346
ygbF	-1.78513
dcuA	-1.7858
ytfB	-1.79031
yjgR	-1.79355
ygiF	-1.79357
bfr	-1.79484
gcvH	-1.80373
cadC	-1.80781
envZ	-1.81573
yhaH	-1.8194
fmt	-1.81983
yqjA	-1.82261
xylR	-1.82972
proB	-1.85338
garL	-1.85595
ygiH	-1.86621
tesA	-1.872
yncA	-1.8776
yfhK	-1.87851
nagE	-1.88434
gltA	-1.89342
ygcI	-1.89457
yfeO	-1.90397
yjfP	-1.90631
csrD	-1.91562
ymgF	-1.92253
intA	-1.92868
yqjC	-1.93004
hsdR	-1.93061
malE	-1.93283
gspM	-1.93314
yfjH	-1.93679
ygiB	-1.94106
yfgO	-1.94225
nagA	-1.94697
shiA	-1.96108
bamD	-1.96204
nagB	-1.97279
yoaF	-1.98052
hybC	-2.00268
napA	-2.00659
nrfF	-2.00953
cybC	-2.00985
smf	-2.01679
ypeA	-2.03518
yhfL	-2.03579
malM	-2.05132
pcm	-2.06836
rluD	-2.07249
ptsP	-2.09202
yfhA	-2.13631
ybgA	-2.15025
ivbL	-2.16362
yfgD	-2.1638
nrfB	-2.16761
bglX	-2.16992
galR	-2.17172
ilvL	-2.19122
truD	-2.21361
ppx	-2.21764
glk	-2.22524
nrfC	-2.23168
yegX	-2.2366
aaeR	-2.24044
bcsF	-2.28277
nrfD	-2.29575
ascG	-2.30877
msrA	-2.33941
mug	-2.354
ybgT	-2.37722
zupT	-2.39541
nirD	-2.39932
hemN	-2.4039
garR	-2.44488
evgA	-2.44703
yfhM	-2.45658
yjcE	-2.4667
rseC	-2.49667
arcA	-2.50521
yggN	-2.51457
yfiH	-2.60305
dld	-2.60461
gudD	-2.60498
yrdD	-2.61235
napF	-2.67964
idnT	-2.70891
yjeI	-2.75695
nrfA	-2.79994
garK	-2.82031
napD	-2.94006
ompR	-2.96675
yfgA	-3.04531
malG	-3.05056
evgS	-3.08884
yffB	-3.13456
malF	-3.15449
xseA	-3.2838
yfjO	-3.40436
phr	-3.76398
yhcH	-3.79553
rseB	-3.85435
yfgC	-3.93096
yjhC	-3.94807
nanT	-4.12975
gudP	-4.26443
nanK	-4.446
nanA	-4.54727
cysG	-5.03971
nanE	-5.35158
nanC	-7.62595
yjhS	-7.71023
nanM	-8.28923
