# Supplementary material for: Central role for RNase YbeY in Hfq-dependent and Hfq-independent small-RNA regulation in bacteria
Source: BMC Genomics. 2014 Feb 11;15:121. doi: 10.1186/1471-2164-15-121 (PMC3933206; doi:10.1186/1471-2164-15-121)
Supplement: Additional file 3: Table S3 — ΔZ scores for all the small-RNAs. Scores ≥ |1| are significantly regulated. [file 1471-2164-15-121-S3.xlsx]

## Sheet: Sheet1
Supplementary table 3. ΔZ scores for all the small-RNAs. Scores ≥ |1| are significantly regulated
ybeY Untreated vs. MC4100 Untreated					ybeY HU vs. MC4100 HU				ybeY HU vs. ybeY Untreated				MC4100 HU vs. MC4100 Untreated
Gene	Delta Z Score				Gene	Delta Z Score			Gene	Delta Z Score			Gene	Delta Z Score
isrC	1.97013				rygC	2.49702			oxyS	2.70042			ffs	2.29635
ffs	1.22902				oxyS	2.32354			ffs	2.34674			ryhB	1.90553
ryfA	1.13131				cyaR	2.1208			ryhB	1.75041			sgrS	1.47393
cyaR	1.05625				ryhA	1.86686			rdlD	1.60089			gadY	1.22576
ryeB	0.953233				ryfA	1.86045			ryjB	1.30001			csrC	1.1874
ryhA	0.947383				rygD	1.57079			ryeD	1.26446			oxyS	1.14956
psrD	0.867577				rybB	1.46861			ryeC	1.11877			ryfD	1.10562
rydB	0.856318				rybA	1.43211			cyaR	1.08813			glmZ	1.03702
isrA	0.841657				psrD	1.34647			isrB	1.05042			ryeD	0.911115
csrC	0.837527				isrC	1.31892			rprA	0.9891			ssrS	0.822261
ryfD	0.798613				ffs	1.27941			ryfD	0.969348			istR	0.761011
rybB	0.786779				ryjB	1.23685			omrB	0.913152			istR	0.761011
dsrA	0.784077				dsrA	1.18865			ssrS	0.853987			micC	0.631351
rybA	0.781744				rydB	1.12984			spf	0.787026			micF	0.629661
oxyS	0.772677				ryeB	1.01612			rygC	0.779392			rdlD	0.55493
tff	0.772259				tff	0.955683			ryfC	0.738729			ryeB	0.512809
micC	0.769102				ryeD	0.954652			istR	0.7349			ryfC	0.505425
ryjA	0.616304				ryeA	0.851029			istR	0.7349			omrB	0.383596
ryeD	0.601309				micA	0.813251			sroB	0.637368			spf	0.369642
ryfC	0.522977				ryfC	0.756281			ryeB	0.575695			ryeC	0.350955
sokB	0.4777				glmY	0.741789			glmY	0.403563			omrA	0.314869
symR	0.459411				ryeC	0.672294			psrO	0.375047			rprA	0.295562
ssrS	0.437778				ryfD	0.662343			omrA	0.344086			csrB	0.247036
gadY	0.406006				sroB	0.63023			gadY	0.300768			sokB	0.200522
rseX	0.362114				symR	0.47171			micF	0.285758			sroB	0.072874
istR	0.338908				ssrS	0.469503			psrN	0.256689			cyaR	0.023569
istR	0.338908				isrB	0.466616			psrD	0.24738			rdlA	-0.044863
rydC	0.318961				rprA	0.459975			dsrA	0.214226			rseX	-0.065075
csrB	0.304261				ryjA	0.458135			rygD	0.196956			isrC	-0.096627
glmZ	0.299149				sokB	0.42741			micC	0.153035			ryjB	-0.100631
rnpB	0.241771				isrA	0.37264			sokB	0.150232			psrO	-0.128402
dicF	0.239809				dicF	0.371624			glmZ	0.048815			rnpB	-0.143972
rygC	0.230093				psrO	0.338066			tff	-0.022918			dsrA	-0.19035
ryeA	0.221421				ssrA	0.318089			csrB	-0.083124			tff	-0.206341
ssrA	0.205438				istR	0.312798			ryhA	-0.102286			ryjA	-0.218873
omrA	0.066774				istR	0.312798			gcvB	-0.142169			isrA	-0.228021
sroB	0.065736				micC	0.290786			sgrS	-0.172606			psrD	-0.231509
ryhB	0.049616				psrN	0.222482			rydB	-0.19369			isrB	-0.244306
gcvB	0.021895				rseX	0.14707			csrC	-0.219138			gcvB	-0.246856
sgrS	-0.052264				gcvB	0.126582			micA	-0.245274			dicF	-0.438836
ryeC	-0.095524				spf	0.118555			rseX	-0.280119			ssrA	-0.439249
rdlA	-0.140003				omrA	0.095991			dicF	-0.307021			rydB	-0.46721
ryjB	-0.163797				rnpB	0.017319			ssrA	-0.326598			rydC	-0.592865
psrO	-0.165384				rdlD	-0.021154			rybB	-0.362482			psrN	-0.787361
rprA	-0.233564				csrB	-0.025899			rnpB	-0.368424			glmY	-0.962682
spf	-0.298828				omrB	-0.044963			ryjA	-0.377042			ryhA	-1.02177
rygD	-0.366699				ryhB	-0.105508			ryfA	-0.4607			rybB	-1.04432
micA	-0.459076				gadY	-0.518991			rybA	-0.49528			rybA	-1.14564
omrB	-0.574519				csrC	-0.56901			isrA	-0.697038			ryfA	-1.18985
glmY	-0.624456				rydC	-0.683007			isrC	-0.747837			rygC	-1.48753
micF	-0.653449				glmZ	-0.689057			ryeA	-1.04032			micA	-1.5176
psrN	-0.821568				micF	-0.997353			rdlA	-1.19051			symR	-1.60995
isrB	-0.828114				rdlA	-1.28565			rydC	-1.59483			ryeA	-1.66992
rdlD	-1.06712				sgrS	-1.6988			symR	-1.59765			rygD	-1.74054
